# Supplementary material for: Contribution of farms to the microbiota in the swine value chain
Source: Front Syst Biol. 2023 Jul 12;3:1183868. doi: 10.3389/fsysb.2023.1183868 (PMC12342041; doi:10.3389/fsysb.2023.1183868)
Supplement: Supplementary file 1 [file Table2.XLSX]

## Sheet: Positive ionisation
Retention time (min)	Proposed chemical formula	Proposed molecular mass	Proposed identification	% FISh Coverage
6.468	C16H24N2O5	324.16844	(2E)-2-[(5S)-1-[(2-Methylpropan-2-yl)oxycarbonyl]-5-(pyrrolidine-1-carbonyl)pyrrolidin-3-ylidene]acetic acid	79.55
			Tricetamide	31.82
8.874	C13H22O4	242.15181	(4E,8E)-12-Hydroperoxy-12-methoxydodeca-4,8-dienal	95.45
			[3-(1-Methyl-1-hydroperoxyethyl)cyclohexylidene]acetic acid ethyl ester	83.33
			(3E)-4-(1,2,4-Trihydroxy-2,6,6-trimethylcyclohexyl)-3-buten-2-one	68.18
			5-Octyl-2-oxotetrahydro-3-furancarboxylic acid	60.61
8.874	C13H20O3	224.14127	(+/-)-6-Hydroxy-3-oxo-alpha-ionol	92.42
			[FA]Methyljasmonate	92.42
			vomifoliol	90.91
7.545	C12H18O3	210.12566	a Jasmonic acid	82.61
			epi-jasmonic acid	80.43
			Sedanonic acid	78.26
6.980	C14H27NO3	257.1991	N-lauroylglycine	78.95
7.543	C12H20O4	228.13622	9_12-Dioxododecanoicacid	80.43
			5-[(1E)-3-hydroxy-3-methylbut-1-en-1-yl]-2-methylcyclohex-5-ene-1,2,4-triol	76.09
			Jasmonic acid	73.91
			Traumatic Acid	73.91
			NP-000124	69.57
6.932	C15H19N3O2	273.14782	N-DesmethylZolmitriptan	33.33
			3-Acetamido-2,3,4,4a,9,9a-hexahydro-1H-carbazole-6-carboxamide	27.78
7.546	C10H14O	150.1045	isopiperitenone	86.67
			safranal	86.67
			Carvone	83.33
			Perillylaldehyde	80.00
			(+)-Sabinone	76.67
			(12Z)-9,10,11-trihydroxyoctadec-12-enoic acid	60.00
			Menthofuran	60.00
5.109	C5H9NO	99.06845	δ-Valerolactam	71.43
			4-Piperidone	71.43
			2,4-DIMETHYL-3-OXAZOLINE	71.43
			2-Hydroxy-2-methylbutyronitrile	57.14
			N-Methyl-2-pyrrolidone	57.14
5.106	C10H18N2O2	198.13691	(1S,6S)-6-Aminooctahydro-1-indolizinyl acetate	43.33
7.549	C12H16O2	192.11507	3-Phenylpropyl propanoate	90.48
			2-Phenylethyl 2-methylpropanoate	85.71
			2-phenylethyl butanoate	84.13
			butyl phenylacetate	80.95
			1-Phenylethyl butanoate	79.37
			Amyl Benzoate	77.78
			2392	77.78
			2210	76.19
			2058	74.60
			Senkyunolide A	71.43
			13,14-dihydro-15-keto Prostaglandin A2	69.84
			2-(2-Hydroxy-4-methylphenyl)-3-pentanone	69.84
			Melon acetal	69.84
5.617	C14H17N3O3	275.12704	Trp-Ala	47.37
			N-(3,5-dimethyl-4-isoxazolyl)-N'-(2-phenoxyethyl)urea	42.11
			Alanyltryptophan	42.11
			(2E)-3-(3-Amino-4,5-dihydroxyphenyl)-2-cyano-N,N-diethylacrylamide	31.58
5.362	C15H19N3O4	305.13758	trp-thr	50.00
			Imazamox	38.89
7.302	C12H16O	176.12016	RHUBAFURAN	76.92
			1-Phenyl-2-hexanone	73.08
			4-Methyl-1-phenyl-2-pentanone	73.08
			4-(4-Methylphenyl)-2-pentanone	69.23
			Sedanolide	61.54
			Cyclemax	57.69
8.873	C11H16O	164.12016	Jasmone	91.30
			Isojasmone	91.30
			(2-Methyl-3-methylenebicyclo[2.2.1]hept-2-yl)acetaldehyde	78.26
			1-Phenyl-2-pentanol	65.22
			4-Phenyl-2-pentanol	65.22
			Fenipentol	60.87
			Benzyl Butyl Ether	60.87
			3618	56.52
6.481	C9H7NO	145.05271	2-Hydroxyquinoline	50.00
			Methyleneoxindole	50.00
			4-Hydroxyquinoline	50.00
			Indole-3-carboxaldehyde	50.00
4.434	C9H16N2O2	184.12122	N-(3-acetamidopropyl)pyrrolidin-2-one	77.27
			apronalide	72.73
5.427	C15H19N3O4	305.13758	trp-thr	58.82
			thr-trp	47.06
			imazamox	47.06
7.544	C8H10O3	154.06303	4-Acetyl-2,5-dimethyl-3(2H)-furanone	76.19
			NP-007065	66.67
			3a-Hydroxy-3,3a,7,7a-tetrahydro-1-benzofuran-6(2H)-one	66.67
			Vanillyl alcohol	57.14
			MFCD00040262	57.14
7.555	C11H16O	164.12014	3618	68.75
			Jasmone	68.75
			2-Methyl-3-[(2Z)-2-penten-1-yl]-2-cyclopenten-1-one	68.75
			1-Phenyl-2-pentanol	68.75
			4-Phenyl-2-pentanol	68.75
			EL5785000	68.75
			Fenipentol	62.50
			Benzyl Butyl Ether	62.50
6.086	C9H7NO	145.05272	2-Hydroxyquinoline	100.00

## Sheet: Negative ionisation
Retention time (min)	Proposed chemical formula	Proposed molecular mass	Proposed identification	% FISh Coverage
7.565	C12H20O4	228.13635	Ieodomycin C	77.08
			9_12-Dioxododecanoicacid	66.67
			Traumatic Acid	60.42
			NP-000124	58.33
10.535	C14H14O2	214.09954	Lunularin	50.00
			hydrobenzoin	50.00
7.260	C8H6O5	182.02166	4-Hydroxyphthalic acid	63.64
			2-Hydroxyisophthalic acid	63.64
			3,5-dihydroxyphenylglyoxylic acid	54.55
			(2,4-Dihydroxyphenyl)(oxo)acetic acid	54.55
7.816	C13H24O4	244.16768	3-methyl-dodecanedioic acid	80.00
			4-methyl-dodecanedioic acid	80.00
			6-methyl-dodecanedioic acid	80.00
			Brassylic acid	73.33
			2-methyl-dodecanedioic acid	66.67
6.351	C8H12O4	172.07366	3-Isopropenylpentanedioic acid	85.71
			octenedioic acid	57.14
			cis-4-Octenedioic acid	57.14
5.582	C7H14O4	162.08925	Cymarose	50.00
