# Supplementary material for: Contribution of farms to the microbiota in the swine value chain
Source: Front Syst Biol. 2023 Jul 12;3:1183868. doi: 10.3389/fsysb.2023.1183868 (PMC12342041; doi:10.3389/fsysb.2023.1183868)
Supplement: Supplementary file 2 [file Table3.XLSX]

## Sheet: OTU&TAX table
Name	01L11	01L21	01L31	01H11	01H21	01H31	02L11	02L21	02L31	02H11	02H21	02H31	03L11	03L21	03L31	03H11	03H21	03H31	04L11	04L21	04L31	04H11	04H21	04H31	05L11	05L21	05L31	05H11	05H21	05H31	06L11	06L21	06L31	06H11	06H21	06H31	07L11	07L21	07L31	07H11	07H21	07H31	08L11	08L21	08L31	08H11	08H21	08H31	09L11
ASV2111	13	10	29	2	0	2	12	0	8	1	1	2	19	12	21	2	0	0	0	0	0	0	0	0	0	0	0	0	1	0	2	0	0	0	6	0	0	0	0	0	0	0	5	0	0	0	0	0	0
ASV5279	0	0	0	0	0	0	0	0	0	0	0	0	0	1	1	0	0	0	0	0	0	0	0	0	0	0	0	0	0	0	0	2	0	0	0	0	0	0	3	3	1	0	0	6	12	1	0	0	0
ASV6037	1	0	0	0	0	0	1	1	11	1	2	2	0	0	0	0	0	0	0	0	0	0	0	0	0	0	0	0	0	0	1	0	0	0	0	0	0	0	0	0	0	0	0	0	0	0	0	0	0
ASV521	0	0	0	0	0	0	0	0	0	0	0	0	0	1	1	1	0	0	0	0	0	0	0	0	0	0	0	0	0	0	0	0	0	0	0	0	0	0	1	12	0	2	11	0	14	3	0	0	0
ASV515	0	0	0	0	0	0	0	0	0	0	0	0	0	0	0	0	0	0	0	0	0	0	0	0	0	0	0	0	0	0	0	0	0	0	0	0	0	0	0	0	0	1	0	0	0	0	0	0	0
ASV306	0	0	0	0	0	0	0	0	0	0	0	0	0	0	0	0	0	0	0	0	0	0	0	0	0	0	1	0	0	0	0	1	0	3	0	0	41	5	36	38	33	217	20	20	44	513	374	374	0
ASV3160	0	0	0	0	0	0	0	0	0	0	0	0	0	0	0	0	0	0	0	0	0	0	0	0	0	0	0	0	0	0	0	0	0	0	0	0	0	0	0	1	6	22	0	0	0	0	28	28	0
ASV7347	0	0	0	0	0	0	0	0	0	0	0	0	0	0	0	0	0	0	0	0	0	0	0	0	1	0	0	0	0	0	0	0	0	0	0	0	1	2	1	0	0	0	2	0	0	0	0	0	0
ASV268	0	0	0	0	0	0	0	0	0	0	0	0	0	1	0	0	1	0	0	0	0	0	0	0	10	3	2	2	1	6	0	0	0	1	0	0	193	8	141	57	38	309	207	22	39	191	386	386	0
ASV3105	0	0	0	0	0	0	0	0	0	0	0	0	0	0	0	0	0	0	0	0	0	0	0	0	0	0	0	0	4	0	0	0	0	0	0	0	0	0	0	8	0	2	0	0	0	10	6	6	0
ASV3024	0	0	0	0	0	0	0	0	0	0	0	0	0	0	0	0	1	0	0	0	0	0	0	0	1	0	0	0	0	0	0	0	0	0	0	0	1	17	7	0	2	0	16	11	4	7	7	7	0
ASV888	0	0	0	0	0	0	0	1	0	0	0	0	0	0	0	1	0	0	0	0	0	0	0	0	2	0	0	0	6	0	0	1	2	0	0	0	3	125	106	13	35	29	2	26	24	15	50	50	0
ASV383	0	0	0	0	0	0	0	0	0	0	0	0	0	0	0	0	0	0	0	0	0	1	0	0	0	0	0	1	0	0	0	4	1	0	0	2	82	6	47	39	62	306	19	34	90	136	287	287	0
ASV3074	0	0	0	0	0	0	0	0	0	0	0	0	0	0	0	0	0	0	0	0	0	0	0	0	0	0	0	0	0	0	0	0	0	0	0	0	0	0	0	7	11	27	0	0	0	29	9	9	0
ASV715	0	0	0	0	0	0	0	0	0	0	0	0	0	0	0	0	0	0	0	0	0	0	0	0	2	0	0	0	0	0	0	0	0	1	1	0	54	6	15	23	37	164	52	6	26	53	121	121	0
ASV3926	0	0	0	0	0	0	0	0	0	0	0	0	0	2	0	0	1	0	0	0	0	0	0	0	2	0	0	0	0	0	0	0	1	0	0	0	0	2	9	4	2	0	11	8	9	3	2	2	0
ASV4976	0	0	0	0	0	0	0	0	0	0	0	0	0	1	0	0	0	0	0	0	0	0	0	0	2	0	0	0	0	0	0	0	0	0	0	0	0	1	1	4	4	4	0	4	5	3	3	3	0
ASV6573	0	0	0	0	0	0	0	0	0	0	0	0	1	0	1	0	1	0	0	0	0	0	0	0	0	0	0	0	1	0	0	0	0	0	1	0	0	0	0	2	3	0	0	0	4	0	0	0	0
ASV3823	0	0	0	0	0	0	0	0	0	0	0	0	0	0	1	0	0	0	0	0	0	0	0	0	0	0	0	0	0	0	0	0	0	0	0	0	0	0	0	5	0	38	0	2	3	5	0	0	0
ASV1302	0	0	0	0	0	0	0	0	0	0	0	0	0	0	0	0	0	0	0	0	0	0	0	0	0	0	0	0	0	0	0	0	0	1	0	0	0	0	0	20	19	100	0	0	0	41	70	70	0
ASV2426	0	0	0	0	0	0	0	0	0	0	0	0	0	1	0	1	2	0	0	0	0	0	0	0	0	0	0	2	0	2	0	0	0	0	0	0	8	1	14	5	2	7	5	18	31	6	14	14	0
ASV3197	0	0	0	0	0	0	0	0	0	0	0	0	1	0	0	0	0	0	0	0	0	0	0	0	0	0	0	0	2	0	0	0	1	0	0	0	22	4	2	0	5	0	0	15	34	0	0	0	0
ASV5487	0	0	0	0	0	0	0	0	0	0	0	0	0	1	0	1	0	0	0	0	0	0	0	0	0	0	0	0	0	3	0	0	0	0	0	0	0	0	2	4	9	2	0	1	3	1	0	0	0
ASV4762	4	2	7	1	0	0	6	1	0	2	0	0	7	3	0	1	0	0	0	0	0	0	0	0	0	0	0	0	0	0	1	0	1	0	1	1	0	0	0	0	0	0	0	0	0	0	0	0	0
ASV902	3	15	12	12	5	6	22	12	25	28	38	16	17	12	17	15	24	10	0	0	0	0	0	0	0	0	0	1	2	4	25	1	5	0	31	39	0	0	0	5	6	0	0	0	0	0	0	0	5
ASV2938	1	0	0	1	1	0	16	5	7	7	3	3	8	3	4	7	2	0	0	0	0	0	0	0	0	0	0	0	0	0	1	0	0	0	2	0	0	0	0	0	2	0	0	0	0	0	0	0	0
ASV4550	1	9	2	0	0	0	4	0	0	0	0	0	3	3	6	0	0	1	0	0	0	0	0	0	0	0	0	0	1	0	0	0	0	0	0	0	0	0	0	0	0	0	7	0	0	0	0	0	0
ASV5938	1	0	0	0	0	0	0	0	6	3	1	0	3	4	0	0	1	0	0	0	0	0	0	0	0	0	0	0	0	0	0	0	2	0	0	0	0	0	0	0	0	0	0	0	0	0	0	0	0
ASV3219	0	0	1	1	0	0	13	0	20	4	6	5	12	4	2	1	0	0	0	0	0	0	0	0	0	4	0	0	0	0	0	0	0	0	1	0	0	0	0	0	0	0	0	0	0	0	0	0	0
ASV5776	0	0	3	0	0	0	0	0	1	5	2	0	2	1	1	0	0	0	0	0	0	0	0	0	0	0	0	0	0	0	1	0	0	0	1	1	0	0	0	0	0	0	0	0	0	0	0	0	0
ASV5960	0	0	0	1	0	0	2	1	0	1	3	0	0	0	1	2	1	1	0	0	0	0	0	0	0	0	0	0	0	0	0	0	0	0	2	1	0	0	0	0	1	0	0	0	0	0	0	0	0
ASV6227	0	1	3	0	0	0	2	1	2	1	1	0	5	2	0	0	0	0	0	0	0	0	0	0	0	0	0	0	0	0	0	0	0	0	0	0	0	0	0	0	0	0	0	0	0	0	0	0	0
ASV58	304	222	406	111	82	54	181	326	229	287	257	88	960	952	1050	534	582	148	2	0	0	1	1	0	11	27	4	30	21	47	456	39	112	10	287	329	7	5	9	29	63	1	30	9	47	7	7	7	32
ASV7236	0	0	0	0	0	0	0	0	0	0	0	0	0	0	0	0	0	0	0	0	0	0	0	0	0	0	0	0	0	0	0	0	0	0	0	0	0	0	0	1	1	0	0	0	7	0	0	0	0
ASV2871	1	0	0	0	3	1	2	1	2	9	2	0	1	2	0	3	0	0	0	0	0	0	0	0	2	1	1	0	0	1	18	0	7	0	18	5	0	0	0	0	1	0	0	4	0	0	0	0	1
ASV5201	0	0	1	0	0	0	2	5	3	1	0	0	2	1	0	0	0	0	0	0	0	0	0	0	1	0	1	0	0	0	3	0	1	0	2	3	0	0	0	0	0	0	0	0	0	0	0	0	0
ASV3846	0	0	0	1	0	0	14	2	25	0	0	1	0	2	4	1	0	0	0	0	0	0	0	0	0	0	0	0	0	0	5	0	0	0	0	0	0	0	0	0	0	0	0	0	0	0	0	0	5
ASV728	52	101	53	36	43	41	2	8	13	0	0	1	17	30	64	5	8	0	1	2	0	0	0	0	8	12	0	4	2	31	13	3	3	0	0	3	0	0	0	5	2	0	0	0	0	0	0	0	2
ASV6100	0	0	0	0	0	0	0	0	0	0	0	0	0	0	0	0	0	0	0	0	0	0	0	0	0	0	0	0	0	0	1	0	6	0	0	0	0	0	0	0	0	0	0	0	0	0	0	0	0
ASV2982	0	1	1	1	1	0	3	2	10	5	14	1	12	3	2	4	0	0	0	0	0	0	0	0	1	0	0	0	0	1	2	2	2	0	5	2	0	0	0	0	2	0	0	0	0	0	0	0	0
ASV6358	0	0	0	0	0	0	2	1	1	2	1	0	2	2	0	2	0	0	0	0	0	0	0	0	0	0	0	1	0	0	0	0	0	0	1	2	0	0	0	0	0	0	0	0	0	0	0	0	0
ASV4837	1	1	2	2	1	0	0	0	0	0	0	0	0	2	1	5	16	0	0	0	0	0	0	0	0	0	0	0	0	0	0	0	0	0	0	0	0	0	0	0	0	0	0	0	0	0	0	0	0
ASV4158	0	0	1	0	0	0	4	1	20	4	1	2	1	5	0	0	2	0	0	0	0	0	0	0	0	8	0	0	0	1	0	0	0	0	0	1	0	0	0	0	0	0	0	0	0	0	0	0	0
ASV2125	0	0	0	1	0	0	3	1	16	18	23	9	6	5	1	3	6	3	0	0	0	0	0	0	1	0	0	6	0	0	12	0	0	0	14	13	0	0	0	0	2	0	0	1	0	0	0	0	0
ASV3401	3	3	7	0	0	0	7	2	4	6	4	2	5	6	2	3	2	0	0	0	0	0	0	0	0	0	0	0	2	0	6	1	3	0	3	2	0	0	0	0	1	0	0	0	0	0	0	0	0
ASV5480	0	0	0	0	0	0	1	1	1	0	2	1	0	1	0	1	0	0	0	0	0	0	0	0	0	0	0	0	0	0	0	0	0	0	0	2	0	0	0	0	0	0	0	0	0	0	0	0	0
ASV1803	2	5	8	6	2	1	37	6	12	11	4	1	23	10	7	14	6	1	0	0	0	0	0	0	0	0	0	0	0	2	6	2	2	0	16	7	0	0	0	0	0	0	0	0	0	0	0	0	0
ASV5126	4	7	3	0	0	0	2	0	1	0	0	0	11	1	1	0	0	0	0	0	0	0	0	0	0	0	0	0	0	0	0	0	2	0	0	0	0	0	0	0	0	0	0	0	0	0	0	0	0
ASV5529	5	2	2	1	0	0	2	1	1	0	0	0	5	2	3	0	0	0	0	0	0	0	0	0	0	0	0	0	0	0	0	0	0	0	0	0	0	0	0	0	0	0	0	0	0	0	0	0	0
ASV5952	0	0	1	0	0	0	0	0	0	0	0	0	0	0	0	0	0	0	0	0	0	0	0	0	0	1	0	0	0	0	0	0	0	0	0	0	0	0	0	0	0	0	0	0	0	0	1	1	0
ASV5148	0	0	1	1	1	0	3	1	0	0	0	0	11	6	5	0	0	0	0	0	0	0	0	0	0	0	0	0	0	0	0	0	0	0	0	0	0	0	0	0	0	0	0	0	0	0	0	0	0
ASV6625	1	0	0	0	0	0	3	0	2	0	0	0	3	0	0	0	0	0	0	0	0	0	0	0	0	0	0	0	0	0	2	0	0	0	0	0	0	0	0	0	0	0	0	0	0	0	0	0	0
ASV2993	5	8	9	0	0	0	1	0	0	0	0	0	15	9	22	4	7	1	0	0	0	0	0	0	0	0	0	0	0	0	2	0	0	0	1	5	0	0	0	0	0	0	0	0	0	0	0	0	0
ASV6369	0	0	0	0	0	0	0	0	0	0	2	0	0	3	3	2	1	1	0	0	0	0	0	0	0	0	0	0	0	0	0	0	1	0	1	3	0	0	0	0	0	0	0	0	0	0	0	0	0
ASV5773	0	1	3	0	0	0	1	0	1	0	0	0	2	0	1	6	4	0	0	0	0	0	0	0	0	0	0	0	0	0	0	0	1	0	0	0	0	0	0	0	0	0	0	0	0	0	0	0	0
ASV6153	0	0	0	0	0	0	3	0	4	2	1	2	3	0	0	0	0	0	0	0	0	0	0	0	0	0	0	0	0	0	1	0	0	0	1	2	0	0	0	0	0	0	0	0	0	0	0	0	0
ASV5013	0	0	0	0	0	0	4	4	7	2	1	0	3	0	5	0	1	0	0	0	0	0	0	0	0	0	0	0	0	0	2	0	1	0	2	1	0	0	0	0	0	0	0	0	0	0	0	0	0
ASV4470	0	1	3	1	0	0	4	0	4	0	1	0	9	3	5	0	0	0	0	0	0	0	0	0	0	0	0	0	0	0	8	0	1	0	1	2	0	0	0	0	0	0	0	1	0	0	0	0	0
ASV3910	0	4	1	1	0	0	7	4	7	2	1	2	2	4	3	1	0	0	0	0	0	0	0	0	0	0	0	0	0	0	4	6	0	0	5	2	0	0	0	0	0	0	0	0	0	0	0	0	0
ASV6546	0	0	0	0	0	0	1	0	1	2	4	0	1	0	1	0	0	0	0	0	0	0	0	0	0	0	0	0	0	0	0	0	0	0	0	3	0	0	0	0	0	0	0	0	0	0	0	0	0
ASV6257	0	0	0	0	0	0	3	3	2	0	0	1	2	0	4	0	0	0	0	0	0	0	0	0	0	0	0	0	0	0	2	0	0	0	0	0	0	0	0	0	0	0	0	0	0	0	0	0	0
ASV5009	0	0	4	1	1	0	0	0	3	3	3	0	2	0	1	2	3	0	0	0	0	0	0	0	0	0	0	0	0	0	1	0	2	0	2	3	0	0	0	0	0	0	0	0	0	0	0	0	0
ASV6785	0	0	0	0	0	0	0	0	1	0	0	0	0	1	2	0	0	0	0	0	0	1	0	0	0	0	0	0	0	0	0	1	0	0	0	0	1	0	0	0	0	0	0	0	0	0	0	0	0
ASV6853	1	0	0	0	0	0	0	0	0	0	0	0	0	0	0	0	0	0	0	0	0	0	0	0	0	0	0	0	0	0	3	3	0	0	0	0	0	0	1	0	0	0	0	0	4	0	0	0	0
ASV7190	0	0	0	0	0	0	1	1	2	0	0	0	1	0	0	1	0	0	0	0	0	0	0	0	0	0	0	0	0	0	1	0	0	0	2	1	0	0	0	0	0	0	0	0	0	0	0	0	0
ASV7046	0	0	0	0	0	0	0	0	5	1	0	0	0	0	1	0	1	1	0	0	0	0	0	0	0	0	0	0	0	0	0	0	0	0	0	2	0	0	0	0	0	0	0	0	0	0	0	0	0
ASV4894	1	4	1	0	0	0	3	2	1	0	0	0	0	5	4	2	0	0	0	0	0	0	0	0	0	0	1	0	0	0	2	2	3	0	0	0	0	0	0	1	0	0	0	0	0	0	0	0	0
ASV6331	0	1	0	0	0	0	1	0	0	0	0	0	6	1	4	1	1	0	0	0	0	0	0	0	0	0	0	0	0	0	0	0	0	0	1	0	0	0	0	0	0	0	0	0	0	0	0	0	0
ASV1014	11	8	17	11	6	3	34	13	29	11	9	3	45	27	27	19	10	3	0	0	0	0	0	0	0	3	0	5	1	0	7	3	0	0	18	9	0	0	3	0	0	1	0	1	0	0	0	0	0
ASV2895	3	2	6	0	1	0	6	1	7	1	0	0	6	4	8	2	2	1	0	0	0	0	0	0	0	0	0	0	0	1	1	0	6	0	1	2	0	0	0	0	0	0	0	0	0	0	0	0	0
ASV2980	0	4	5	1	0	0	2	2	1	0	2	0	7	3	5	4	1	0	0	0	0	0	0	0	0	0	0	0	1	0	0	0	0	0	3	0	0	0	0	0	0	0	0	0	0	0	0	0	0
ASV3191	1	8	2	2	3	0	1	2	4	3	2	0	5	12	7	9	2	0	0	0	0	0	0	0	0	0	0	0	0	0	2	2	0	0	3	3	0	0	0	0	0	0	0	0	0	0	0	0	0
ASV6334	0	1	0	0	1	0	1	0	0	0	1	0	2	0	2	1	2	1	0	0	0	0	0	0	0	0	0	0	0	0	0	0	0	0	0	1	0	0	0	0	0	0	0	0	0	0	0	0	0
ASV3303	0	3	0	0	0	0	1	4	12	16	3	3	4	2	1	3	0	2	0	0	0	0	0	0	0	0	0	0	1	3	0	2	0	0	10	3	0	0	0	0	0	0	0	0	0	0	0	0	0
ASV3783	0	1	0	1	1	1	2	2	10	10	1	2	2	1	0	5	0	1	0	0	0	0	0	0	0	0	0	1	0	0	0	2	1	0	9	3	0	0	0	0	0	0	0	0	0	0	0	0	0
ASV3875	0	0	0	3	0	0	3	2	0	3	1	1	2	0	0	1	2	0	0	0	0	0	0	0	0	0	0	1	6	2	1	0	0	0	6	0	0	0	0	0	5	0	0	0	0	0	0	0	0
ASV2101	6	3	9	0	0	0	11	4	24	7	10	1	9	13	12	1	1	0	0	0	0	0	0	0	0	1	0	3	1	0	3	3	1	0	5	9	0	0	0	0	2	0	0	0	0	0	0	0	0
ASV3041	0	7	4	1	1	0	12	8	9	3	2	0	5	3	2	4	0	1	0	0	0	0	0	0	0	0	0	0	0	0	8	1	0	0	6	12	0	0	0	0	0	0	0	0	0	0	0	0	1
ASV1424	0	0	6	5	3	1	13	5	12	26	29	5	4	6	2	13	6	1	0	0	0	0	0	0	0	8	0	3	0	5	1	0	2	0	16	23	0	0	0	2	0	0	0	2	0	0	0	0	4
ASV2616	1	1	1	4	5	0	6	3	3	10	8	7	0	1	2	10	3	1	0	0	0	0	0	0	0	0	0	0	0	2	0	0	0	0	8	14	0	0	0	0	0	0	0	0	0	0	0	0	0
ASV3609	5	3	4	2	0	1	10	9	3	1	1	0	8	4	0	0	1	0	0	0	0	0	0	0	0	0	0	0	0	0	0	0	0	0	1	0	0	0	0	0	0	0	0	0	0	0	0	0	0
ASV4274	6	3	1	1	0	0	5	2	5	5	4	2	4	3	0	1	1	0	0	0	0	0	0	0	0	1	0	0	0	0	0	2	0	0	1	0	0	0	0	0	0	0	0	0	0	0	0	0	0
ASV4460	4	4	2	1	1	0	2	1	5	0	0	0	5	3	3	1	0	0	0	0	0	0	0	0	0	0	0	0	0	0	2	4	0	0	3	0	0	0	0	0	0	0	0	0	0	0	0	0	0
ASV545	23	18	23	4	0	0	19	19	31	7	20	4	29	19	17	6	3	0	0	0	0	0	0	0	0	0	0	4	0	0	13	4	2	0	2	4	0	0	0	0	1	0	0	0	4	0	0	0	1
ASV3057	5	6	8	6	0	0	3	2	7	0	7	1	19	7	5	6	0	0	0	0	0	0	0	0	0	0	0	0	0	0	3	0	0	0	6	1	1	0	0	0	0	0	0	0	0	0	0	0	0
ASV5190	2	0	0	3	0	0	4	2	0	1	1	0	3	2	2	1	1	0	0	0	0	1	0	0	0	0	0	0	0	0	2	0	0	0	0	0	0	0	0	0	1	0	1	0	0	0	0	0	1
ASV2112	3	4	0	7	3	6	6	2	7	20	11	4	10	9	8	6	4	1	0	0	0	0	0	0	0	1	3	0	0	6	5	0	0	1	3	2	0	0	1	0	0	0	0	0	0	0	0	0	0
ASV2250	8	13	4	4	3	0	7	6	17	7	4	3	8	8	4	11	1	0	0	0	0	0	0	0	0	0	0	0	0	0	6	0	0	0	3	2	0	0	0	0	0	0	0	0	0	0	0	0	1
ASV3493	3	4	5	2	4	1	4	3	6	4	5	1	4	3	4	4	1	1	0	0	0	0	0	0	0	0	0	0	0	4	0	0	0	0	0	0	0	0	0	0	0	0	0	0	0	0	0	0	0
ASV6657	0	0	0	0	0	0	2	2	6	2	0	0	0	0	0	0	0	0	0	0	0	0	0	0	0	0	0	0	0	0	0	0	0	0	2	0	0	0	0	0	0	0	0	0	0	0	0	0	0
ASV633	6	22	20	7	6	0	54	8	89	18	15	8	58	97	72	10	15	5	0	0	0	1	0	0	0	0	0	4	0	0	44	2	15	0	45	39	0	0	3	0	7	0	0	4	1	1	1	1	2
ASV5389	0	2	1	0	0	0	3	0	2	0	1	0	1	2	4	0	0	0	0	0	0	0	0	0	0	0	0	0	0	0	1	0	0	0	1	1	0	0	0	0	0	0	0	0	0	0	0	0	0
ASV6258	0	0	0	0	0	0	3	1	1	0	3	0	5	0	1	0	0	0	0	0	0	0	0	0	0	0	0	0	0	0	1	0	0	0	0	0	0	0	0	0	0	0	0	0	0	0	0	0	0
ASV3021	2	0	1	1	0	0	16	4	11	1	2	1	11	11	11	2	0	0	0	0	0	0	0	0	0	0	0	0	0	0	10	0	2	0	5	2	0	0	0	0	0	0	0	0	1	0	0	0	0
ASV5137	1	1	2	0	0	0	4	1	4	0	0	0	6	4	4	0	0	0	0	0	0	0	0	0	0	0	0	0	0	0	1	0	1	0	0	0	0	0	0	0	0	0	0	3	0	0	0	0	0
ASV4379	0	0	1	0	0	0	4	1	3	1	1	2	11	3	6	0	1	1	0	0	0	0	0	0	0	0	1	0	0	0	3	0	1	0	3	1	0	0	0	0	0	0	0	0	0	0	0	0	0
ASV2787	7	3	16	2	0	0	5	1	1	1	2	0	13	14	6	5	1	0	0	0	0	0	0	0	0	0	0	0	0	1	3	0	0	0	2	2	0	0	0	0	0	0	0	0	0	0	0	0	0
ASV5778	0	0	1	1	0	0	1	0	4	1	0	0	5	1	2	0	0	0	0	0	0	0	0	0	0	0	0	0	0	2	0	0	1	0	2	2	0	0	0	0	0	0	0	0	0	0	0	0	0
ASV1954	3	1	1	8	4	2	6	2	4	18	14	2	11	1	5	16	14	4	0	0	0	0	0	0	1	0	0	0	0	0	12	0	1	1	7	15	0	0	0	0	0	0	0	0	0	0	0	0	0
ASV5069	0	0	3	0	0	0	0	0	12	2	3	0	0	0	1	1	2	0	0	0	0	0	0	0	0	0	0	0	0	0	0	0	0	0	1	0	0	0	0	0	0	0	0	0	0	0	4	4	0
ASV4232	1	0	5	1	2	0	0	0	5	0	3	2	7	0	3	2	2	1	0	0	0	0	0	0	0	0	0	0	0	1	0	0	1	0	5	3	0	0	0	0	0	0	0	0	0	0	0	0	0
ASV5192	1	2	0	0	1	0	2	2	2	4	4	2	0	1	1	2	1	0	0	0	0	0	0	0	0	0	0	0	0	0	2	0	0	1	0	1	0	0	0	0	0	0	0	0	0	0	0	0	0
ASV6542	0	0	0	0	1	0	0	0	2	3	0	0	0	0	1	2	1	0	0	0	0	0	0	0	0	0	0	0	0	0	1	0	0	0	1	0	0	0	0	0	0	0	0	0	0	0	0	0	0
ASV3212	2	1	0	3	2	0	3	0	2	5	4	8	1	1	4	8	3	0	0	0	0	0	0	0	0	0	0	0	2	2	2	0	1	0	9	4	8	0	0	0	0	0	0	0	0	0	0	0	0
ASV5466	0	0	0	0	0	1	0	0	1	2	0	1	2	0	0	2	0	0	0	0	0	0	0	0	0	0	0	0	0	0	0	0	0	0	1	1	0	0	0	0	0	0	0	0	0	0	0	0	0
ASV6525	1	0	1	1	1	0	0	0	1	1	2	3	0	0	0	1	0	0	0	0	0	0	0	0	0	0	0	0	0	1	0	0	0	0	0	0	0	0	0	0	0	0	0	0	0	0	0	0	0
ASV4191	1	5	6	2	1	0	0	0	6	5	0	1	3	2	2	1	1	0	0	0	0	0	0	0	0	0	0	0	0	0	0	0	0	0	3	0	0	0	0	0	0	0	0	0	0	0	0	0	0
ASV4090	1	1	4	2	0	0	7	0	3	2	1	0	8	2	2	1	1	0	0	0	0	0	0	0	0	0	0	2	0	0	1	0	7	0	4	0	0	0	0	0	0	0	0	0	0	0	0	0	0
ASV3561	2	0	0	1	2	0	2	4	1	2	0	0	1	0	4	1	1	0	2	4	0	0	0	1	4	1	3	1	0	0	1	2	3	2	1	0	4	2	0	0	2	0	1	0	0	1	0	0	2
ASV4473	0	0	1	1	0	0	1	0	1	1	0	0	1	3	5	4	0	0	0	0	0	0	0	0	0	0	0	0	0	3	1	4	1	0	6	3	0	0	0	0	0	1	0	0	0	0	0	0	1
ASV7621	0	0	0	0	0	0	0	0	1	1	1	0	0	0	0	0	1	0	0	0	0	0	0	0	0	0	0	0	0	0	0	0	0	0	1	0	0	0	0	0	0	0	0	0	0	0	0	0	0
ASV2263	10	16	13	3	0	0	1	0	3	1	0	0	6	9	17	4	5	2	0	0	0	0	0	0	1	0	0	0	0	2	1	1	1	0	15	5	0	0	0	0	1	0	0	0	0	0	0	0	0
ASV272	123	201	232	21	10	4	155	23	123	14	12	6	271	149	232	53	25	9	0	3	0	0	0	0	1	0	2	0	0	8	66	7	11	1	35	77	0	1	0	0	0	0	0	0	0	0	0	0	7
ASV2085	13	11	25	3	3	1	14	1	17	1	1	0	15	11	13	4	1	1	0	0	0	0	0	0	0	0	0	0	0	2	4	0	2	0	1	14	0	0	0	0	0	0	0	0	0	0	0	0	0
ASV5679	2	0	0	0	0	0	2	0	1	0	0	0	6	3	2	1	1	0	0	0	0	0	0	0	0	0	0	0	0	0	2	0	0	0	0	0	0	0	0	0	0	0	0	0	0	0	0	0	0
ASV6851	2	2	1	0	0	0	1	0	0	0	0	0	1	0	3	0	1	0	0	0	0	0	0	0	0	0	0	0	0	0	0	0	0	0	0	0	0	0	0	0	0	0	0	0	0	0	0	0	0
ASV6986	1	0	0	0	1	0	0	0	0	0	0	0	1	0	2	2	0	0	0	0	0	0	0	0	0	0	0	0	0	0	0	0	0	0	2	1	0	0	0	0	0	0	0	0	0	0	0	0	0
ASV2167	0	0	0	0	0	0	0	0	0	0	0	0	0	0	0	0	0	0	0	0	0	0	0	0	0	0	0	0	0	0	0	0	0	0	0	0	0	0	0	0	0	0	0	0	0	0	0	0	0
ASV303	28	78	57	19	9	4	88	27	140	43	21	19	205	128	161	89	42	6	0	0	2	0	0	0	2	5	3	2	1	21	34	3	29	1	87	119	0	0	3	0	11	0	1	1	1	1	0	0	8
ASV2647	5	14	10	0	1	1	7	3	6	7	0	0	2	2	3	4	0	1	0	0	0	0	0	0	0	0	0	1	2	0	10	1	2	0	5	10	0	0	0	0	0	0	0	0	0	0	0	0	0
ASV7793	0	0	0	0	0	0	0	0	0	0	0	0	0	2	1	0	0	0	0	0	0	0	0	0	0	0	0	0	0	0	0	1	2	0	0	0	0	0	0	0	0	0	0	0	0	0	0	0	0
ASV2678	2	6	2	0	1	1	16	4	9	1	1	0	20	10	18	2	0	0	0	0	0	0	0	0	0	0	0	0	1	0	1	0	0	0	4	0	0	0	0	0	0	0	0	0	0	0	0	0	0
ASV4087	2	2	3	0	0	0	1	1	6	3	0	3	1	1	4	3	1	0	0	0	0	0	0	0	0	0	0	0	0	2	1	0	0	0	4	0	0	0	0	0	0	0	0	0	0	0	0	0	0
ASV2315	6	2	2	1	1	2	17	6	16	24	1	0	15	5	8	4	1	0	0	0	0	0	0	0	1	0	0	2	0	0	2	2	0	0	6	4	0	0	0	0	0	0	0	0	0	0	0	0	0
ASV5798	0	0	0	0	0	0	5	0	4	6	0	1	0	0	0	0	2	0	0	0	0	0	0	0	0	0	0	0	0	0	3	0	0	0	0	2	0	0	0	0	0	0	0	0	0	0	0	0	0
ASV1739	8	12	9	0	0	0	48	30	24	2	1	0	21	9	12	2	0	0	0	0	0	0	0	0	4	0	0	0	0	0	0	0	0	0	2	0	0	0	0	0	0	0	0	0	0	0	0	0	0
ASV7002	0	0	1	1	0	0	2	2	2	0	1	0	1	1	0	0	0	0	0	0	0	0	0	0	0	0	0	0	0	0	0	0	0	0	0	0	0	0	0	0	0	0	0	0	0	0	0	0	0
ASV868	31	22	68	5	1	0	3	6	4	0	0	0	89	110	97	2	1	1	0	0	0	0	0	0	0	0	0	0	0	0	67	4	13	0	2	1	0	0	0	0	0	0	0	2	0	0	0	0	0
ASV2393	7	6	16	2	1	0	1	1	0	0	0	0	24	19	26	3	0	0	0	0	0	0	0	0	0	0	0	3	0	1	9	2	5	0	1	0	0	0	0	0	0	0	0	4	0	0	0	0	0
ASV1692	5	6	42	0	0	1	3	2	7	1	0	0	41	46	32	1	1	1	0	0	0	0	0	0	0	0	0	0	0	0	10	3	7	0	1	1	8	0	0	0	1	0	0	0	0	0	0	0	2
ASV1953	7	12	24	1	1	0	1	3	0	0	0	0	43	39	30	2	2	0	0	0	0	0	0	0	0	0	0	0	0	0	5	1	6	0	2	1	0	0	0	0	0	0	0	0	2	0	0	0	1
ASV1474	5	9	28	1	0	0	2	1	2	0	0	0	74	55	60	2	0	0	0	0	0	0	0	0	1	0	0	0	0	0	12	1	7	0	1	1	0	0	0	0	0	0	0	4	0	0	0	0	3
ASV1650	13	4	11	2	1	0	8	8	0	0	1	0	37	27	24	5	1	3	0	0	0	0	0	0	0	0	0	0	0	0	6	4	0	0	0	0	0	0	0	0	0	0	0	0	0	0	0	0	0
ASV2092	21	12	19	2	0	0	1	6	3	0	0	0	29	22	29	1	2	1	0	0	0	0	0	0	0	0	0	0	0	0	1	0	1	0	1	0	0	0	0	1	0	0	9	0	0	0	0	0	0
ASV716	12	14	20	2	5	3	63	25	75	48	46	15	45	26	16	38	6	3	0	0	0	0	0	0	0	0	0	6	4	3	5	3	10	1	49	27	0	0	0	0	4	0	0	0	1	0	0	0	0
ASV2093	4	7	7	6	0	0	29	5	25	8	11	4	20	4	2	5	3	0	0	0	0	0	0	0	0	0	0	0	2	0	1	1	0	0	5	7	0	0	0	0	0	0	0	0	0	0	0	0	0
ASV1641	3	7	8	2	1	0	13	13	28	14	16	11	11	7	5	11	4	0	0	0	0	0	0	0	0	0	0	0	0	0	5	2	3	0	16	12	0	0	0	0	1	0	0	0	0	0	0	0	0
ASV4603	6	6	3	0	0	0	3	0	0	0	0	0	7	3	4	0	0	0	0	0	0	0	0	0	0	0	0	0	0	0	0	0	2	0	0	0	0	0	0	0	0	0	0	0	0	0	0	0	0
ASV3142	4	4	16	0	1	0	17	5	2	0	1	0	9	14	9	1	1	0	0	0	0	0	0	0	0	0	0	0	0	0	2	0	1	0	0	0	0	0	0	0	0	0	0	0	0	0	0	0	1
ASV5939	1	2	0	0	0	0	2	0	3	2	0	1	4	1	0	0	1	0	0	0	0	0	0	0	0	0	0	0	0	0	0	0	0	0	0	2	0	0	0	0	0	0	0	0	0	0	0	0	0
ASV3343	8	3	6	0	0	0	1	3	0	0	0	0	37	4	14	0	0	0	0	0	0	0	0	0	0	0	0	0	0	0	0	0	0	0	1	0	0	0	0	0	0	0	0	0	0	0	0	0	0
ASV4465	1	4	1	2	0	0	2	0	3	0	0	0	5	5	7	3	0	0	0	0	0	0	0	0	0	0	0	0	0	0	4	0	2	0	0	1	0	0	0	0	0	0	0	0	0	0	0	0	0
ASV671	0	0	0	0	0	0	0	0	0	0	0	0	0	0	0	0	0	0	0	0	0	0	0	0	2	0	0	0	0	1	1	0	30	0	3	0	0	0	0	0	0	0	0	0	0	0	0	0	1
ASV1327	0	0	0	0	0	0	0	0	0	0	0	0	0	0	0	0	0	0	0	0	0	0	0	0	1	0	0	0	1	6	0	0	0	0	0	0	0	0	0	0	0	0	0	0	0	0	0	0	1
ASV3403	2	5	8	1	0	0	6	0	6	3	2	1	6	10	8	3	1	0	0	0	0	0	0	0	1	0	0	0	0	0	5	2	0	0	2	1	0	0	0	0	0	0	0	0	0	0	0	0	0
ASV3631	2	0	6	1	0	1	3	2	2	2	3	0	5	8	2	1	0	0	0	0	0	0	1	0	0	0	0	0	0	5	5	0	2	0	6	1	0	0	0	0	0	0	0	0	1	0	0	0	0
ASV1802	3	17	36	1	0	0	31	5	4	0	0	0	14	31	49	0	0	0	0	0	0	0	0	0	0	0	0	0	0	0	3	3	1	0	0	1	0	0	0	0	0	0	5	0	0	0	0	0	2
ASV4611	1	2	2	0	0	0	8	0	0	0	0	0	7	9	12	0	0	0	0	0	0	0	0	0	0	0	0	0	0	0	0	0	0	0	0	0	0	0	0	0	0	0	0	0	0	0	0	0	0
ASV174	235	196	193	10	1	0	210	135	165	3	8	1	691	380	520	21	7	4	0	6	1	0	0	0	0	2	2	0	0	2	127	0	28	0	44	35	0	0	0	0	0	1	7	0	0	0	0	0	5
ASV3528	1	10	1	1	0	0	0	15	3	0	0	0	1	18	22	0	0	0	0	0	0	0	0	0	0	0	0	0	0	0	0	0	0	0	0	0	0	0	0	0	0	0	0	0	0	0	0	0	0
ASV2272	4	5	5	0	1	0	9	8	17	6	6	3	16	7	4	5	3	1	0	7	0	0	0	0	0	0	0	0	0	1	1	1	0	0	3	5	0	0	0	1	0	0	0	0	0	0	0	0	0
ASV990	3	4	8	3	3	0	32	9	50	38	13	18	36	26	18	12	3	8	0	0	0	0	0	0	0	0	0	0	5	0	42	18	3	1	26	30	0	1	0	0	6	0	0	0	0	0	3	3	0
ASV5154	0	0	0	0	0	0	4	3	2	5	7	2	0	5	0	0	0	0	0	0	0	0	0	0	0	0	0	0	0	0	0	0	0	0	0	2	0	0	0	0	0	0	0	0	0	0	0	0	0
ASV4116	1	3	9	1	0	0	0	0	3	0	1	0	8	11	8	0	0	0	0	0	0	0	0	0	0	0	0	0	1	0	0	0	0	0	1	1	0	0	0	0	4	0	0	0	0	0	0	0	0
ASV7440	0	0	0	0	0	0	3	0	2	0	0	0	1	1	1	0	0	0	0	0	0	0	0	0	0	0	0	0	0	0	0	0	0	0	0	0	0	0	0	0	0	0	0	0	0	0	0	0	0
ASV2050	5	7	9	0	0	0	11	30	22	10	3	5	10	15	13	0	1	0	0	0	0	0	0	0	1	3	0	0	0	0	14	0	5	0	0	0	0	1	0	0	0	0	0	0	0	0	0	0	0
ASV1765	8	6	4	2	1	1	18	10	17	10	11	5	40	13	12	6	5	0	0	0	0	0	0	0	1	0	0	0	3	0	3	0	2	0	6	0	0	0	0	0	0	0	0	0	0	0	0	0	0
ASV776	36	20	34	4	3	7	36	24	5	3	5	6	162	35	46	16	4	1	0	0	0	0	0	0	0	0	0	2	0	0	2	0	0	0	6	5	0	0	0	0	1	0	0	0	0	0	0	0	0
ASV2960	2	3	0	1	1	0	6	5	10	14	4	4	12	5	6	2	1	0	1	0	0	0	0	0	1	0	0	0	0	0	1	2	0	0	9	3	0	0	0	0	2	0	0	0	0	1	0	0	0
ASV4326	1	1	1	0	0	0	5	8	9	1	2	2	6	4	1	1	0	0	0	0	0	0	0	0	0	0	0	0	0	0	2	0	0	0	0	1	0	0	0	0	0	0	0	0	0	0	0	0	0
ASV901	7	24	29	2	3	1	39	65	46	30	56	7	41	29	14	11	7	2	0	1	0	0	0	0	1	1	0	0	0	5	15	1	3	0	19	12	0	0	0	5	0	0	0	0	0	0	0	0	0
ASV2237	2	3	0	0	0	0	3	8	9	45	28	11	2	2	2	5	4	0	0	0	0	0	0	0	0	0	0	3	0	0	1	0	0	0	7	4	0	0	0	0	0	0	0	0	1	0	0	0	0
ASV1101	6	11	12	13	3	0	44	11	35	10	15	8	51	31	14	22	4	1	0	0	0	0	0	0	0	1	1	0	3	0	4	0	3	1	14	8	0	0	0	4	2	0	0	5	0	0	0	0	0
ASV1901	5	6	3	2	0	1	19	16	25	4	2	6	37	11	13	5	2	1	0	0	0	0	0	0	0	0	0	0	0	0	1	0	0	0	3	3	0	0	0	0	0	0	0	0	0	0	0	0	0
ASV4231	3	1	3	6	1	0	1	1	7	2	2	0	8	2	0	1	0	0	0	0	0	0	0	0	0	0	0	0	2	0	0	0	0	0	4	1	0	0	0	0	0	0	0	0	0	0	0	0	0
ASV2866	4	0	2	5	2	0	9	5	10	2	1	0	9	2	3	0	1	0	0	0	0	0	0	0	0	0	0	0	0	2	0	0	0	0	2	1	0	0	0	0	0	0	0	0	0	0	0	0	0
ASV4472	0	0	1	0	0	0	2	5	4	1	0	2	11	4	5	2	0	0	0	0	0	0	0	0	0	0	0	0	0	0	0	0	1	0	2	3	0	0	0	0	0	0	0	0	0	0	0	0	0
ASV2094	4	9	14	0	0	0	12	12	8	3	2	0	31	20	16	1	2	1	0	0	0	0	0	0	0	0	0	0	0	0	7	3	3	0	0	5	0	0	0	0	0	0	0	0	0	0	0	0	3
ASV2628	5	2	0	0	0	0	19	12	22	4	1	0	20	7	10	3	2	0	0	0	0	0	0	0	0	0	0	0	0	1	3	2	2	0	0	1	0	0	0	0	0	0	0	0	0	0	0	0	0
ASV1132	26	9	68	7	1	2	19	42	9	8	7	2	44	48	41	3	0	0	0	1	0	0	0	0	0	0	0	0	0	0	7	1	0	0	4	8	0	0	0	4	0	0	0	0	0	0	0	0	4
ASV5197	0	4	2	0	0	0	3	5	1	1	0	0	9	0	6	0	0	0	0	0	0	0	0	0	0	0	0	0	0	0	0	0	0	0	0	0	0	0	0	0	0	0	0	0	0	0	0	0	0
ASV5867	0	0	1	0	0	0	3	2	1	2	2	3	0	2	0	0	1	0	0	0	0	0	0	0	0	0	0	0	0	0	1	0	0	0	1	1	0	0	0	0	0	0	0	0	0	0	0	0	0
ASV705	35	31	54	7	4	1	49	29	32	14	22	8	82	26	21	20	7	1	0	0	0	0	0	0	0	0	0	0	0	0	3	0	1	0	30	13	0	0	0	0	0	0	1	0	0	0	0	0	0
ASV1061	21	20	47	0	0	2	49	21	20	4	10	1	48	24	34	2	5	0	0	0	0	0	0	0	0	1	0	0	0	0	2	0	2	0	9	2	0	0	0	0	0	0	0	0	0	0	0	0	1
ASV4088	2	3	4	1	1	0	6	1	1	0	1	1	5	2	1	2	0	0	0	0	0	0	0	0	0	0	0	0	0	0	1	1	0	0	0	0	0	0	0	0	0	0	0	0	0	0	0	0	0
ASV3635	0	0	0	0	1	0	0	0	0	5	11	6	3	0	1	3	10	2	0	0	0	0	0	0	0	0	0	0	0	0	0	0	0	0	6	9	0	0	0	3	1	0	0	0	0	0	0	0	0
ASV5314	4	1	10	0	0	0	1	0	0	0	0	0	4	2	6	1	0	0	0	0	0	0	0	0	0	0	0	0	0	0	0	0	0	0	0	0	0	0	0	0	0	0	0	0	0	0	0	0	0
ASV2274	2	8	14	2	0	0	9	3	8	8	1	2	11	9	8	7	3	0	2	0	0	0	0	0	0	0	0	0	0	3	4	0	5	0	5	4	0	0	0	0	0	0	0	0	0	0	0	0	0
ASV3810	3	2	5	1	0	0	1	0	4	0	2	0	6	6	11	3	2	1	0	0	0	0	0	0	0	0	0	1	0	0	2	0	1	0	1	2	0	0	0	0	3	0	0	0	0	0	0	0	0
ASV5853	2	0	0	0	1	0	1	0	1	1	0	3	1	0	2	2	0	0	0	0	0	0	0	0	0	0	0	1	0	0	0	0	0	0	1	0	0	0	0	0	1	0	0	0	0	0	0	0	0
ASV3529	1	0	4	1	1	0	1	0	7	1	5	0	11	5	7	2	4	0	0	0	0	0	0	0	0	0	0	0	0	0	4	3	2	0	0	0	0	0	0	0	0	0	0	0	0	0	0	0	2
ASV2900	1	3	13	4	0	0	3	1	4	2	2	1	18	9	7	1	2	0	0	0	0	0	0	0	0	0	0	0	0	0	2	0	0	0	3	1	0	0	0	0	0	0	0	0	0	0	0	0	0
ASV3185	9	12	3	1	0	0	3	2	4	6	4	2	4	5	2	5	1	2	0	0	0	0	0	0	0	0	0	0	0	0	4	3	1	0	4	2	0	0	0	0	0	0	0	0	0	0	0	0	0
ASV5681	1	0	2	0	0	0	1	0	0	0	1	0	6	3	4	1	0	0	0	0	0	0	0	0	0	0	0	0	0	1	0	0	0	0	1	2	0	0	0	0	0	0	0	0	0	0	0	0	0
ASV6162	0	0	0	0	0	0	0	0	0	2	0	0	0	3	3	2	1	0	0	0	0	0	0	0	0	0	0	0	0	1	4	1	0	1	1	0	0	0	0	0	0	0	0	0	0	0	0	0	0
ASV3578	0	0	0	0	0	0	0	0	0	0	0	0	0	0	0	0	0	0	0	0	0	0	0	0	0	0	1	0	0	0	0	0	0	0	0	0	0	0	0	0	0	0	0	0	0	0	0	0	0
ASV7189	0	0	0	0	0	0	1	0	0	0	0	1	0	0	0	1	2	0	0	0	0	0	0	0	0	0	0	0	0	4	0	0	0	0	1	0	0	0	0	0	0	0	0	0	0	0	0	0	0
ASV6028	2	6	1	0	1	0	0	0	0	0	1	0	3	0	3	0	0	0	0	0	0	0	0	0	0	0	0	0	0	0	2	1	0	0	0	0	0	0	0	0	0	0	0	0	0	0	0	0	0
ASV7138	0	4	0	0	0	0	1	0	0	0	0	0	0	2	0	0	0	0	0	0	0	0	0	0	0	0	0	0	0	0	0	0	0	0	0	0	0	0	0	0	0	0	0	0	0	0	0	0	0
ASV6436	0	0	0	1	0	0	0	0	1	1	1	1	1	0	6	1	1	0	0	0	0	0	0	0	0	0	0	0	0	0	0	0	0	0	1	1	0	0	0	0	0	0	0	0	0	0	0	0	0
ASV5949	0	0	2	0	0	0	0	2	0	0	3	0	4	2	4	0	0	0	0	0	0	0	0	0	0	0	0	0	0	0	0	0	1	0	1	1	0	0	0	0	0	0	0	0	0	0	0	0	0
ASV3811	3	0	7	0	0	0	3	2	3	0	0	0	8	5	6	1	0	0	0	0	0	0	0	0	0	0	1	0	0	3	3	4	0	0	2	2	0	0	0	0	0	0	0	0	0	0	0	0	0
ASV4322	2	3	1	2	1	0	2	3	1	0	1	0	5	1	1	2	5	1	0	0	0	0	0	0	0	0	0	0	0	0	2	1	0	0	1	3	0	0	0	0	0	0	0	0	0	0	0	0	0
ASV3732	3	4	8	0	0	0	5	3	3	1	0	0	16	5	7	1	0	0	0	0	0	0	0	0	0	0	0	0	0	0	1	0	0	0	0	0	0	0	0	0	0	0	0	0	0	0	0	0	0
ASV4503	8	0	6	0	0	0	10	3	1	0	1	0	7	4	1	0	0	0	0	0	0	0	0	0	0	0	0	0	0	0	0	0	0	0	1	0	0	0	0	0	0	0	0	1	0	0	0	0	0
ASV3471	2	3	2	4	1	0	5	1	17	2	6	0	5	2	6	4	0	0	0	0	0	0	0	0	0	0	0	0	0	1	1	1	0	0	3	0	0	0	0	0	1	0	0	0	0	0	0	0	0
ASV6526	0	5	0	0	0	0	4	0	2	0	0	0	2	0	1	0	0	0	0	0	0	0	0	0	0	0	0	0	0	0	0	0	0	0	0	0	0	0	0	0	0	0	0	0	0	0	0	0	0
ASV1858	20	7	18	1	0	0	19	5	42	1	1	1	31	17	10	2	0	0	0	0	0	0	0	0	0	0	0	0	0	0	2	3	1	0	0	0	0	0	2	0	0	0	2	0	0	0	0	0	0
ASV4714	1	0	4	0	0	0	9	2	5	1	1	0	8	4	4	0	0	0	0	0	0	0	0	0	0	0	0	0	0	0	0	0	0	0	0	0	0	0	0	0	0	0	0	0	0	0	0	0	0
ASV2447	9	12	13	3	0	0	8	10	28	0	4	0	10	11	8	0	0	0	0	0	0	0	0	0	0	0	0	0	0	0	1	0	0	0	2	1	0	0	0	0	0	0	0	0	0	0	0	0	0
ASV2898	2	8	15	2	0	0	9	6	23	2	5	1	12	4	4	1	0	0	0	0	0	0	0	0	0	0	0	0	0	0	1	2	0	0	0	4	0	0	0	0	0	0	0	0	0	0	0	0	0
ASV5453	0	1	2	0	0	0	13	1	4	0	0	0	4	1	1	0	0	0	0	0	0	0	0	0	0	0	0	0	0	0	0	0	0	0	0	0	0	0	0	0	0	0	0	0	0	0	0	0	0
ASV2145	2	4	9	2	0	0	5	0	5	1	0	1	19	13	23	10	11	3	0	0	0	1	0	0	0	0	0	0	0	0	5	0	2	0	10	13	0	0	0	3	3	0	0	0	0	0	0	0	0
ASV5760	2	0	0	2	0	0	1	0	1	0	1	0	1	0	0	0	1	0	0	0	0	0	0	0	0	0	0	0	0	0	0	0	0	0	0	0	0	0	0	0	0	0	14	0	0	0	0	0	0
ASV5689	0	1	2	0	0	0	4	1	2	0	3	1	2	1	1	1	0	0	0	0	0	0	0	0	0	0	0	0	0	0	0	3	0	0	0	0	0	0	0	0	0	0	0	0	0	0	0	0	0
ASV1652	7	9	11	14	1	2	4	0	3	0	2	0	25	10	13	16	3	2	0	0	0	0	0	0	0	0	0	0	0	0	9	6	1	0	11	7	0	0	0	0	0	0	0	0	0	0	0	0	0
ASV2537	7	2	3	3	4	0	3	0	1	1	0	1	4	2	6	7	2	2	0	0	0	0	0	0	0	0	0	0	0	0	7	0	2	0	11	16	0	0	0	0	0	0	11	0	0	0	0	0	0
ASV5446	1	0	0	1	1	0	1	3	0	1	1	1	3	1	1	4	1	0	0	0	0	0	0	0	0	0	0	0	0	0	3	0	0	0	0	0	0	0	0	0	0	0	0	0	0	0	0	0	0
ASV625	4	20	29	17	17	4	27	17	47	45	21	11	31	20	20	61	29	4	0	0	0	0	0	0	0	0	0	6	22	12	4	4	1	1	92	59	0	0	0	2	2	0	0	0	0	0	0	0	0
ASV1006	25	19	37	10	2	1	22	6	14	5	5	3	48	30	44	27	16	1	0	0	0	0	0	0	0	0	0	7	0	0	1	0	0	3	11	31	0	0	0	6	2	0	0	0	0	0	0	0	0
ASV2627	7	11	19	0	0	0	7	4	1	0	1	0	11	9	13	4	0	0	0	0	0	0	0	0	0	0	1	0	1	0	6	0	7	0	5	2	0	0	0	0	0	0	0	0	0	0	0	0	0
ASV4610	1	4	1	0	1	0	1	2	2	0	0	0	1	1	4	0	0	0	0	0	0	0	0	0	0	0	0	0	0	0	0	0	1	0	0	0	0	0	0	0	0	0	0	0	0	0	0	0	0
ASV4008	0	3	5	2	1	2	7	3	1	1	1	0	0	1	1	1	1	0	0	0	0	0	0	0	0	0	0	0	0	0	3	3	1	0	5	3	0	0	0	0	0	0	0	0	1	0	0	0	3
ASV1629	5	10	8	9	2	1	11	20	19	7	7	3	8	5	8	11	3	0	0	0	0	0	0	0	0	0	0	0	0	3	8	3	0	0	13	15	5	0	0	0	2	0	0	0	0	0	2	2	1
ASV3905	3	0	5	2	0	0	1	1	2	0	1	1	3	0	5	3	3	0	0	0	0	0	0	0	0	0	0	0	4	0	5	0	3	0	3	3	4	0	0	0	1	0	0	0	0	0	0	0	0
ASV1930	13	9	12	6	2	1	3	2	4	1	1	0	14	12	18	4	2	3	0	0	0	0	0	0	0	0	0	1	0	0	16	2	1	0	13	3	0	0	0	0	0	0	0	0	3	0	0	0	3
ASV1702	14	12	7	4	4	4	2	4	4	7	2	1	8	17	19	9	4	0	0	0	0	0	0	0	1	0	0	0	1	0	18	0	0	0	9	5	0	0	4	0	0	0	7	0	0	0	0	0	4
ASV6038	1	2	1	0	0	0	0	2	2	3	2	1	0	1	0	0	0	0	0	0	0	0	0	0	0	0	0	0	0	0	1	0	0	0	2	1	0	0	0	0	0	0	0	0	0	0	0	0	0
ASV6738	0	1	0	0	0	0	0	0	0	0	0	0	3	0	0	1	0	0	0	0	0	0	0	0	0	0	0	0	0	0	4	2	0	0	2	0	0	0	0	0	0	0	0	0	0	0	0	0	0
ASV5329	0	0	1	1	0	0	3	2	3	1	0	0	1	2	1	1	2	0	0	0	0	0	0	0	0	0	0	3	0	0	1	0	0	0	2	0	0	0	0	0	0	0	0	0	0	1	0	0	0
ASV3649	2	4	3	0	0	0	6	5	7	0	2	0	6	1	1	1	0	0	0	0	0	0	0	0	0	5	0	0	0	0	3	0	0	0	0	1	0	0	0	0	0	0	0	0	0	0	0	0	1
ASV3167	3	2	9	1	2	0	3	5	1	0	1	0	7	3	3	2	2	0	0	0	0	0	0	0	0	0	0	0	0	0	3	1	15	0	0	5	0	0	0	0	0	0	0	0	0	0	0	0	0
ASV4605	2	0	1	1	1	1	2	0	0	3	3	0	1	1	3	2	1	0	0	0	0	0	0	0	0	0	0	0	0	0	1	0	1	0	4	3	0	0	0	0	2	0	0	0	0	0	0	0	0
ASV2824	3	6	8	4	2	2	1	1	7	4	2	0	4	2	2	4	4	1	0	0	0	0	0	0	0	0	0	0	4	0	0	0	1	0	6	10	0	0	0	0	0	0	0	0	0	0	0	0	0
ASV2222	3	11	12	5	4	1	2	6	5	7	4	0	5	13	3	6	7	0	0	0	0	0	0	0	0	0	0	0	0	0	11	4	1	0	11	11	0	0	0	0	0	0	0	0	0	0	0	0	4
ASV936	56	36	71	4	1	1	24	23	28	4	6	1	30	36	35	5	2	2	0	0	0	0	0	0	0	9	0	0	0	0	22	6	4	0	13	9	0	0	0	0	0	0	0	0	3	0	0	0	1
ASV4505	3	1	3	0	0	0	2	1	1	0	1	0	9	3	3	1	0	0	0	0	0	0	0	0	0	0	0	0	0	0	0	0	1	0	1	1	0	0	0	0	0	0	0	0	0	0	0	0	0
ASV5603	1	0	1	1	0	0	0	1	2	1	1	1	3	0	1	0	0	0	0	0	0	0	0	0	0	0	0	0	0	0	1	0	0	0	1	2	0	0	0	0	0	0	0	0	0	0	0	0	0
ASV6228	0	1	0	0	0	0	1	3	3	0	1	0	0	2	1	2	1	0	0	0	0	0	0	0	0	0	0	0	0	2	0	0	0	0	1	0	0	0	0	0	0	0	0	0	0	0	0	0	0
ASV3778	2	4	3	1	0	0	1	3	2	5	7	3	4	3	3	5	7	0	0	0	0	0	0	0	0	0	0	0	0	0	1	0	1	0	2	3	0	0	0	0	0	0	0	0	0	0	0	0	0
ASV3237	6	2	7	3	1	0	4	3	2	3	2	1	4	0	1	0	3	0	0	0	0	0	0	0	0	0	0	0	2	0	3	2	2	0	16	5	0	0	0	0	0	0	0	0	0	0	0	0	0
ASV4290	0	0	1	2	1	0	0	2	2	4	7	1	1	1	1	2	4	2	0	0	0	0	0	0	0	2	0	0	0	0	0	1	0	0	2	0	0	0	0	0	0	0	0	0	0	0	0	0	0
ASV3319	2	0	2	4	3	0	4	1	6	1	1	1	21	7	2	4	0	0	0	0	0	0	0	0	0	0	0	0	0	0	1	0	4	0	4	0	0	0	0	0	2	0	0	0	0	0	0	0	0
ASV3782	0	4	3	1	1	0	13	7	12	0	0	0	11	4	1	0	2	0	0	0	0	0	0	0	0	0	0	0	0	0	1	0	0	0	1	0	0	0	0	0	0	0	0	0	0	0	0	0	0
ASV744	39	37	54	22	10	3	13	3	4	9	0	2	32	36	23	14	7	1	0	4	0	0	0	0	0	1	0	7	5	14	55	11	8	0	36	26	0	0	0	0	4	0	0	0	0	0	9	9	7
ASV2712	5	16	7	9	2	1	0	2	0	0	0	0	1	5	2	7	1	1	0	1	0	0	0	0	0	1	2	0	0	0	7	1	0	0	9	2	0	0	0	0	0	0	0	0	0	0	0	0	3
ASV1685	30	33	30	5	1	0	6	1	5	2	0	0	11	9	19	1	2	0	0	0	0	0	0	0	0	0	2	2	0	5	2	0	4	0	5	5	0	0	1	0	0	0	0	0	0	0	0	0	1
ASV2362	13	9	14	2	1	1	1	0	0	0	0	0	3	4	2	0	2	0	0	0	0	0	0	0	1	0	0	0	0	0	10	4	4	0	14	1	0	0	0	0	0	0	0	0	0	0	0	0	2
ASV3682	9	4	9	2	0	0	1	1	0	1	2	0	3	6	5	0	1	0	0	0	0	0	0	0	0	0	1	0	0	0	1	0	0	0	3	1	0	0	0	0	0	0	0	0	0	0	0	0	0
ASV2554	6	10	4	4	0	0	4	1	8	0	1	0	3	3	4	4	0	1	0	0	0	0	0	0	0	2	0	0	0	0	0	0	1	0	2	3	13	0	0	0	0	0	0	0	0	0	0	0	0
ASV3344	6	4	14	3	2	0	0	0	2	2	1	0	5	1	1	1	2	1	0	0	0	0	0	0	0	0	0	0	0	0	1	0	1	0	7	2	0	0	0	0	0	0	0	0	0	0	0	0	3
ASV4899	0	0	1	0	0	0	0	9	12	2	2	0	4	0	1	0	0	0	0	0	0	0	0	0	2	0	0	0	0	0	0	3	0	0	0	0	0	0	0	0	0	0	0	0	0	0	0	0	0
ASV3779	2	4	1	0	1	1	8	4	13	1	4	0	1	6	1	1	0	0	0	0	0	0	0	0	0	0	0	3	0	0	1	0	0	0	0	1	0	0	0	0	0	0	0	0	0	0	0	0	0
ASV6531	0	0	1	0	1	0	0	1	0	1	0	0	1	2	4	0	1	0	0	0	0	0	0	0	0	0	0	0	0	0	0	0	2	0	0	0	0	0	0	0	0	0	0	0	0	0	0	0	0
ASV5951	0	0	1	0	0	5	0	0	1	0	0	0	1	0	0	1	0	0	0	0	0	0	0	0	0	0	0	0	0	2	0	2	0	0	0	1	0	0	0	0	0	0	0	0	0	0	0	0	0
ASV1844	20	13	37	4	5	2	13	1	8	0	0	1	26	26	18	3	1	1	0	0	0	0	0	0	0	0	0	0	0	0	5	1	0	0	2	1	0	0	0	0	1	0	6	0	0	0	0	0	0
ASV4365	5	1	5	0	0	0	1	0	5	0	0	0	8	1	3	1	0	0	0	0	0	0	0	0	0	0	0	0	0	6	3	0	0	0	0	1	0	0	0	0	0	0	0	0	0	0	0	0	0
ASV2373	9	9	22	3	0	0	8	1	11	0	0	1	19	7	13	3	0	0	0	0	0	0	0	0	0	0	0	0	1	0	6	0	0	0	0	3	0	1	0	0	0	0	0	0	0	0	0	0	1
ASV3033	9	6	7	1	2	0	3	0	8	0	0	0	16	8	16	1	0	0	0	0	0	0	0	0	0	0	0	0	0	0	4	0	1	0	0	0	0	0	2	0	0	0	0	0	0	0	0	0	0
ASV6748	0	0	0	2	0	0	1	0	1	0	0	0	0	0	1	0	0	0	0	0	0	0	0	0	0	0	0	0	0	0	0	0	0	0	1	1	0	0	0	0	0	0	0	0	0	0	0	0	0
ASV887	0	0	0	0	0	0	0	0	0	0	0	0	0	0	0	0	0	0	0	0	0	0	0	0	0	0	0	0	0	0	0	0	0	0	0	0	0	0	0	0	3	0	0	5	0	0	0	0	0
ASV980	0	0	0	0	0	0	0	0	0	0	0	0	0	0	0	0	0	0	0	0	0	0	0	0	0	0	0	0	0	0	0	0	0	0	0	0	8	0	7	0	9	0	0	15	8	1	7	7	0
ASV4620	0	0	2	0	0	0	1	0	5	4	0	0	8	5	1	3	3	0	0	0	0	0	0	0	0	0	0	0	0	0	1	0	1	0	1	2	0	0	0	0	0	0	0	0	0	0	0	0	0
ASV4306	0	0	0	0	0	0	0	0	0	0	0	0	0	0	0	0	0	0	0	0	0	0	0	1	0	0	0	0	0	0	0	0	0	0	0	0	0	0	0	0	0	0	0	0	0	0	0	0	0
ASV7333	0	0	0	0	0	0	0	0	0	0	0	0	0	0	0	1	0	0	0	0	0	0	0	0	0	0	0	0	0	0	0	1	0	0	2	0	0	0	0	0	0	0	0	0	0	0	0	0	0
ASV5250	1	0	1	1	0	0	0	0	0	0	2	0	0	2	1	2	0	0	0	0	0	0	0	0	0	0	0	0	0	0	6	0	1	0	6	2	0	0	0	0	0	0	0	0	0	0	0	0	0
ASV7458	0	0	0	0	0	0	0	0	0	0	1	1	1	0	0	1	0	0	0	0	0	0	0	0	0	0	0	0	0	0	0	0	0	0	2	0	0	0	0	0	2	0	0	0	0	0	0	0	0
ASV7688	0	0	0	0	0	0	0	0	0	0	0	0	0	0	0	0	0	0	0	0	0	0	0	0	0	0	0	0	0	0	0	0	0	0	0	0	0	0	0	0	0	0	0	0	0	0	0	0	0
ASV7898	1	0	0	1	1	0	0	0	1	0	0	0	0	0	0	0	0	0	0	0	0	0	0	0	0	0	0	0	0	0	0	0	0	0	0	0	0	0	0	0	0	0	0	0	0	0	0	0	0
ASV7419	0	0	0	1	1	0	0	0	0	0	0	0	0	0	0	0	0	0	0	0	0	0	0	0	0	0	0	0	0	0	0	0	0	0	0	0	0	0	0	0	0	0	0	0	0	0	3	3	0
ASV3608	8	7	4	10	9	5	1	0	1	0	0	0	2	1	5	1	1	0	0	0	0	0	0	0	0	0	0	0	0	0	4	0	0	0	2	0	0	0	0	0	0	0	0	1	0	0	0	0	0
ASV35	1318	1542	1149	1645	1252	1050	18	14	16	7	12	1	410	353	693	245	161	35	20	12	4	0	1	3	9	20	15	58	30	116	436	35	87	4	217	100	30	2	9	15	95	1	72	27	4	6	0	0	22
ASV1013	30	53	22	41	31	31	0	1	2	2	0	1	7	9	25	7	12	1	2	0	0	0	0	0	0	2	0	3	0	1	12	3	2	0	8	4	0	0	0	0	8	0	0	0	0	0	0	0	7
ASV1067	0	0	0	0	0	0	0	0	0	0	0	0	0	0	0	0	0	0	0	0	0	0	0	0	0	0	0	0	0	0	0	0	2	19	0	0	0	1	0	0	0	0	0	1	0	0	0	0	9
ASV490	121	166	120	75	36	20	19	18	11	2	3	1	68	45	84	17	8	0	1	0	0	0	0	0	0	9	1	3	0	1	29	4	4	0	13	2	0	0	3	2	3	0	12	0	0	0	0	0	8
ASV1843	25	41	24	5	4	1	2	2	1	1	2	0	10	6	12	8	2	0	2	0	0	0	0	0	0	0	0	0	0	0	5	2	0	0	6	3	0	0	0	0	0	0	0	0	0	0	0	0	0
ASV3301	2	2	2	3	1	1	1	0	4	4	1	3	5	3	7	6	7	1	0	0	0	0	0	0	0	0	0	0	1	0	2	0	1	0	5	4	0	0	0	0	6	0	0	0	0	0	0	0	0
ASV563	28	48	46	38	15	6	0	0	5	1	1	0	27	26	36	18	11	2	0	0	0	0	0	0	1	0	0	1	6	9	84	2	17	3	95	92	0	0	0	0	1	0	2	0	1	0	4	4	0
ASV778	68	46	73	5	8	2	0	5	3	0	0	0	51	40	49	8	2	2	0	0	0	0	0	0	0	0	0	0	2	5	75	7	42	0	24	17	0	0	0	0	0	0	0	0	0	0	0	0	0
ASV2535	12	9	10	0	0	2	1	2	4	1	2	0	13	15	17	1	3	1	0	0	0	0	0	0	0	0	2	0	0	0	13	0	3	0	3	1	0	0	0	0	0	0	0	0	0	0	0	0	0
ASV6221	1	0	2	0	1	0	2	2	1	1	0	0	1	2	0	0	0	0	0	0	0	0	0	0	0	0	0	0	0	0	3	0	0	1	1	0	0	0	0	0	0	0	0	0	0	0	0	0	0
ASV1660	24	24	23	7	0	7	9	8	8	0	1	0	17	14	13	2	3	2	0	0	0	0	0	0	0	0	0	0	0	0	10	1	4	1	7	2	0	0	0	0	1	0	0	0	0	0	0	0	0
ASV2957	6	2	12	5	2	2	0	0	0	1	0	0	8	7	7	3	5	1	0	0	0	0	1	0	0	0	0	0	0	0	8	0	3	0	7	1	0	0	0	0	0	0	0	0	0	0	0	0	0
ASV5063	1	6	4	1	1	1	0	0	0	0	0	0	1	1	1	1	0	1	0	0	0	0	0	0	0	0	0	0	0	0	0	0	0	0	1	2	0	0	0	0	0	0	0	0	0	0	0	0	0
ASV2385	2	6	17	3	5	0	1	1	0	2	1	0	3	5	8	5	3	0	0	0	0	0	0	0	0	0	0	1	0	0	13	4	0	0	8	3	0	0	0	0	0	0	0	0	0	0	0	0	0
ASV1546	10	8	8	3	0	1	0	0	0	0	1	0	14	9	19	7	1	0	0	0	0	0	0	0	0	0	0	0	4	0	2	0	1	1	2	3	0	0	0	0	0	0	0	0	0	0	0	0	0
ASV4188	5	2	4	0	0	0	0	1	1	0	0	0	6	7	6	0	1	0	0	0	0	0	0	0	0	0	0	2	0	0	2	0	0	0	0	3	0	0	1	0	0	0	0	0	0	0	0	0	0
ASV4187	6	4	8	1	0	0	0	0	0	0	0	0	6	4	9	0	2	0	0	0	0	0	0	0	0	0	0	0	0	1	3	0	2	0	1	0	0	0	0	0	0	0	0	0	0	0	0	0	0
ASV6479	0	0	0	0	0	0	0	0	0	0	0	0	0	0	0	0	0	0	0	0	0	0	0	0	0	0	0	0	0	5	0	0	0	0	0	0	0	2	0	0	0	0	0	0	0	0	0	0	0
ASV3429	0	4	2	0	0	2	3	5	2	6	2	0	1	6	1	0	2	1	0	0	0	0	0	0	0	0	0	0	0	0	5	0	0	1	3	3	0	0	0	0	0	0	0	0	0	0	0	0	0
ASV5252	1	1	4	0	0	0	2	1	2	1	1	0	4	2	2	1	0	0	0	0	0	0	0	0	0	0	0	0	0	1	2	0	0	0	0	2	0	0	0	0	0	0	0	0	0	0	0	0	0
ASV2435	1	11	10	2	1	1	10	6	7	9	7	1	4	6	9	8	4	3	0	0	0	0	0	0	0	0	0	0	2	1	2	3	0	0	3	5	0	0	0	0	0	0	0	0	0	0	0	0	0
ASV3997	5	4	7	1	0	0	1	3	2	2	3	0	4	4	5	0	1	0	0	1	0	0	0	0	0	2	0	0	0	0	1	1	0	0	0	0	0	0	0	0	0	0	0	4	0	0	0	0	0
ASV4250	0	0	0	0	0	0	0	0	0	0	0	0	0	0	0	1	0	0	0	0	0	0	0	0	0	0	2	0	0	2	0	0	2	0	1	0	13	0	0	0	0	0	0	0	0	0	0	0	2
ASV3126	6	3	4	0	0	1	0	2	1	0	0	0	7	5	8	2	2	0	0	0	0	0	0	0	0	0	0	0	1	0	10	0	1	0	7	3	0	0	0	0	0	0	0	0	0	0	0	0	0
ASV1256	0	0	0	0	0	0	0	0	0	0	0	0	0	0	0	0	0	0	0	0	0	0	0	0	0	0	0	0	1	0	0	0	0	0	0	0	16	37	40	13	14	12	64	22	21	26	36	36	1
ASV6075	0	0	0	0	0	0	0	0	0	0	0	0	0	0	0	0	0	1	0	0	0	0	0	0	0	0	0	0	0	0	0	0	0	0	0	0	0	0	5	0	4	0	0	0	0	0	5	5	0
ASV3711	2	1	2	4	3	0	3	0	0	2	0	1	3	5	3	6	6	2	0	0	0	0	0	0	0	0	0	0	0	2	2	0	1	0	2	5	0	0	0	0	2	0	0	0	0	0	0	0	0
ASV4872	0	0	0	0	0	0	0	0	0	0	0	0	0	0	0	0	0	0	0	0	0	0	0	0	0	0	1	7	4	0	0	0	7	0	0	1	0	0	0	0	0	0	0	0	0	0	0	0	0
ASV6017	0	0	0	0	0	0	0	0	0	0	0	0	0	0	0	0	0	0	0	0	0	0	0	0	0	0	0	0	0	0	0	0	0	0	0	0	0	0	0	0	0	0	0	0	0	0	0	0	0
ASV969	0	0	0	0	0	0	0	0	0	0	0	0	0	0	1	0	0	0	0	0	0	0	0	0	0	0	0	0	0	0	0	0	0	0	0	0	7	1	5	3	1	2	0	0	10	0	0	0	0
ASV4543	0	0	0	0	0	0	0	0	0	0	0	0	0	0	0	0	0	0	0	0	0	0	0	0	0	0	0	0	0	0	0	0	0	0	0	0	0	0	0	0	0	0	0	0	0	0	0	0	0
ASV558	0	0	0	0	0	0	0	0	0	0	0	0	1	2	1	3	0	0	0	0	0	0	0	0	2	0	0	2	0	1	0	0	0	0	0	1	0	0	22	3	0	7	0	0	20	0	4	4	0
ASV4609	1	0	0	0	0	0	0	0	0	0	0	0	0	1	0	0	0	0	0	0	0	0	0	0	0	0	0	0	0	2	0	0	0	0	0	0	0	1	0	0	0	0	0	0	0	0	0	0	0
ASV6419	1	2	1	2	1	1	0	0	1	0	0	0	0	0	0	1	0	0	0	0	0	0	0	0	0	0	0	0	0	0	0	0	1	0	1	1	0	0	0	0	0	0	0	0	0	0	0	0	1
ASV5369	0	0	0	0	0	0	0	0	0	0	0	0	0	0	0	0	0	0	0	0	0	0	0	0	0	0	0	0	0	0	0	0	1	0	0	0	0	0	0	0	0	0	0	0	0	0	0	0	0
ASV6181	0	0	0	0	0	0	0	0	0	0	0	0	0	0	0	0	0	0	0	0	0	0	0	0	0	0	0	0	3	0	0	0	0	0	0	0	0	0	0	0	0	0	0	0	0	0	0	0	0
ASV5491	0	0	0	0	0	0	0	0	0	0	0	0	0	0	0	0	1	0	0	0	0	1	0	0	2	0	0	0	0	0	0	0	0	0	0	0	0	0	0	0	0	0	0	0	0	0	0	0	0
ASV6188	0	0	0	0	0	0	0	0	0	0	0	0	0	0	0	0	0	0	0	0	0	0	0	0	0	0	0	0	0	0	0	0	0	0	0	0	11	1	2	1	0	0	0	3	0	1	0	0	0
ASV6019	0	0	0	0	0	0	0	0	0	0	0	0	0	0	0	0	0	0	0	0	0	0	0	0	0	0	0	0	0	0	0	0	0	0	0	0	0	0	0	0	0	0	0	0	0	0	0	0	0
ASV3802	0	0	0	0	0	0	0	0	0	0	0	0	0	0	0	0	0	0	0	0	0	0	0	0	0	0	0	0	0	0	0	0	0	0	0	0	0	0	0	0	0	1	0	0	0	0	0	0	0
ASV5217	0	0	0	0	0	0	0	0	0	0	0	0	0	0	1	0	0	0	0	0	0	0	0	0	0	0	0	0	0	0	0	0	0	0	0	0	0	0	0	0	4	1	0	0	11	0	7	7	0
ASV4995	0	0	0	0	0	0	0	0	0	0	0	0	0	0	0	0	0	0	0	0	0	0	0	0	0	0	0	0	0	0	0	0	0	0	0	0	0	0	0	0	0	0	0	0	0	0	0	0	0
ASV316	0	0	0	0	0	1	0	0	0	0	0	0	0	1	0	2	0	0	0	0	0	0	0	0	0	0	0	0	0	0	0	0	0	0	0	0	16	0	1	0	2	2	0	0	79	4	8	8	0
ASV4206	0	0	0	0	0	0	3	3	8	7	8	0	3	3	2	0	1	1	0	0	0	0	0	0	0	0	0	0	0	0	3	4	1	0	1	0	0	0	0	0	0	0	0	0	0	0	0	0	0
ASV512	0	0	0	0	0	0	0	0	0	0	0	0	0	0	0	0	0	0	0	0	0	0	0	0	0	0	0	0	0	0	0	1	0	0	0	0	0	0	6	0	0	0	0	0	4	0	0	0	0
ASV1321	0	0	0	0	0	0	0	0	0	0	0	0	0	0	0	0	0	0	0	0	0	0	0	0	0	0	0	0	0	0	0	0	0	2	0	0	0	0	2	3	0	0	0	0	0	0	0	0	0
ASV2550	0	0	0	0	0	0	0	0	0	0	0	0	0	0	0	0	0	0	0	0	0	0	0	0	0	0	0	0	0	0	1	1	9	0	0	1	0	0	0	0	0	0	0	0	0	0	0	0	0
ASV5178	0	0	0	0	0	0	0	0	0	0	0	0	0	0	0	0	0	0	0	0	0	0	0	0	0	0	0	0	0	0	0	0	0	0	1	0	0	0	0	0	0	0	0	0	0	0	0	0	0
ASV6018	0	0	0	0	0	0	0	0	0	0	0	0	0	0	0	0	0	0	0	0	0	0	0	0	0	0	0	0	0	0	0	0	0	0	0	0	0	0	0	0	0	0	0	0	0	0	0	0	0
ASV6225	0	2	0	0	0	0	2	1	0	0	0	0	2	2	4	1	0	1	0	0	0	0	0	0	0	0	0	0	0	1	0	0	0	0	0	1	0	0	0	0	0	0	0	0	0	0	0	0	0
ASV2091	23	16	26	7	4	2	0	1	0	0	0	0	12	3	5	1	2	0	0	1	0	0	0	0	0	0	0	1	0	1	26	0	4	0	6	11	0	0	0	0	0	0	0	0	1	0	0	0	0
ASV3523	2	4	6	2	2	0	0	0	0	0	0	0	9	8	2	3	0	3	0	1	0	0	0	0	0	1	0	1	0	1	8	1	3	0	3	8	0	0	0	0	0	0	0	0	1	0	0	0	0
ASV6401	0	0	0	0	0	0	0	0	0	0	0	0	0	0	0	0	0	0	0	0	0	0	0	0	0	0	0	0	0	0	0	0	2	0	0	0	0	0	0	0	0	0	0	0	0	0	0	0	1
ASV6778	0	0	0	0	0	0	2	5	2	0	0	1	0	2	0	0	0	0	0	0	0	0	0	0	0	0	0	0	0	0	0	0	0	0	1	0	0	0	0	0	0	0	0	0	0	0	0	0	0
ASV365	47	41	60	7	14	9	59	139	31	50	46	6	88	52	65	21	21	5	0	0	0	0	0	0	0	3	0	0	0	0	276	11	32	0	84	67	29	1	2	0	6	1	4	12	5	0	0	0	3
ASV2401	1	6	4	0	4	0	7	15	20	12	9	0	4	6	10	5	2	0	0	0	0	0	0	0	0	0	0	0	0	0	3	0	2	0	5	7	0	0	0	0	2	0	0	0	0	0	0	0	0
ASV2555	5	8	11	0	0	0	5	26	6	1	1	0	16	12	13	0	2	0	0	2	0	0	0	0	0	0	0	0	0	0	4	0	1	0	4	5	0	0	0	0	0	0	0	0	0	0	0	0	0
ASV1342	10	3	8	2	3	1	14	36	19	12	17	1	25	12	5	5	6	1	0	0	0	0	0	0	0	0	0	0	0	0	31	10	4	0	31	18	0	0	0	0	2	0	0	0	0	0	0	0	0
ASV1850	6	11	15	3	7	2	1	4	3	3	1	0	17	12	15	7	8	1	0	0	0	1	0	0	0	0	0	0	1	1	12	7	4	3	25	12	0	0	0	0	1	0	0	0	0	0	0	0	0
ASV4617	0	1	0	0	0	0	0	0	0	0	0	0	0	0	1	0	0	0	0	0	0	0	0	0	0	0	0	0	0	0	0	0	0	0	0	0	11	0	8	7	4	0	0	0	7	1	0	0	0
ASV1621	4	1	1	1	2	0	24	36	26	15	13	3	14	6	8	5	8	1	0	0	0	0	0	0	0	0	0	5	4	0	18	4	8	0	13	8	0	0	2	0	2	0	0	0	0	0	0	0	0
ASV2868	3	0	3	2	2	0	4	6	6	11	5	1	6	1	7	2	5	0	0	0	0	0	0	0	0	0	0	0	0	3	9	0	0	0	7	4	0	0	0	0	0	0	0	0	0	0	0	0	0
ASV4561	0	0	0	0	0	1	3	2	7	2	4	1	0	1	3	2	1	0	0	0	0	0	0	0	0	0	0	0	0	0	0	0	3	0	2	2	0	0	0	0	0	0	0	0	0	0	0	0	0
ASV1347	10	15	9	9	2	5	6	10	7	17	1	1	25	9	15	21	19	3	0	0	0	0	0	0	0	0	0	0	3	0	13	5	0	0	25	19	0	0	0	0	0	0	0	0	1	0	0	0	0
ASV3014	9	8	15	0	0	0	1	3	5	0	0	0	17	10	17	1	0	0	0	0	0	0	0	0	0	0	0	0	0	1	4	0	2	0	1	0	0	0	0	0	0	0	0	0	0	0	0	0	0
ASV6589	0	0	0	0	0	0	0	0	0	0	0	0	0	0	0	0	0	0	0	0	0	0	0	0	0	3	0	0	0	0	0	0	0	0	0	0	0	0	0	0	0	0	0	0	0	0	0	0	0
ASV6087	0	0	0	0	0	0	0	0	0	0	0	0	0	0	0	0	0	0	0	0	0	0	0	0	1	0	0	0	0	0	1	10	6	0	0	1	0	0	0	0	0	0	0	0	0	0	0	0	0
ASV5165	0	0	0	0	0	0	0	0	0	0	0	0	0	0	0	0	0	0	0	0	0	0	0	0	3	0	1	0	2	0	2	0	3	1	1	0	8	0	0	0	0	0	0	0	0	0	0	0	0
ASV3760	0	0	0	0	0	0	0	0	0	1	0	0	0	0	0	0	0	0	0	0	0	0	0	0	0	0	0	0	0	0	0	0	0	0	0	0	8	0	3	10	21	1	0	6	6	1	3	3	0
ASV7628	0	0	0	0	0	0	0	0	0	0	0	0	0	1	0	0	0	0	0	0	0	0	0	0	0	0	0	0	0	0	0	0	0	0	0	0	0	0	1	2	0	0	0	3	0	0	0	0	0
ASV6600	0	0	0	0	0	0	0	0	0	0	0	0	0	0	0	0	0	0	0	0	0	0	0	0	0	0	0	0	1	0	0	0	0	0	1	0	0	0	0	0	0	0	0	0	0	0	0	0	0
ASV1806	0	0	0	0	0	0	0	0	0	0	0	0	0	0	0	0	0	0	0	0	0	0	0	0	0	0	1	2	0	0	0	0	0	0	0	0	0	0	0	0	0	0	0	0	0	0	0	0	0
ASV5590	0	0	0	0	0	0	0	0	0	0	0	0	0	0	0	0	0	0	0	0	0	0	0	0	0	0	0	0	0	0	0	0	0	0	0	0	0	0	0	0	0	0	0	0	0	0	0	0	0
ASV7362	0	0	0	0	0	0	0	0	0	0	0	0	0	0	0	0	0	0	0	0	0	0	0	0	0	0	0	0	0	0	0	0	2	0	0	0	0	0	2	0	0	0	0	0	0	0	0	0	0
ASV2333	0	0	0	0	0	0	0	0	0	0	0	0	0	0	0	0	0	0	0	0	0	0	0	0	1	8	0	9	1	0	0	16	13	1	1	3	0	0	0	3	3	1	7	8	18	0	0	0	1
ASV163	0	0	0	1	0	0	0	0	0	0	0	0	0	0	4	0	0	0	0	0	0	0	0	0	1	3	0	0	0	1	0	0	0	0	2	3	0	1	2	16	11	0	0	7	7	3	0	0	1
ASV1994	0	0	0	0	0	0	0	0	0	0	0	0	0	1	0	3	1	0	0	0	0	0	0	0	0	0	0	1	0	1	0	1	0	0	0	0	0	5	8	7	3	0	0	0	54	3	5	5	0
ASV1532	0	0	0	0	0	0	0	0	0	0	0	0	0	0	0	0	0	0	0	0	0	0	0	0	2	4	0	0	4	4	0	19	12	3	5	3	7	3	0	3	0	0	0	0	0	0	0	0	5
ASV1745	0	0	0	0	0	0	0	0	0	0	0	0	0	0	0	0	0	0	0	0	0	0	0	0	0	0	1	0	3	0	1	9	8	0	3	1	0	0	0	0	0	0	0	0	0	0	0	0	4
ASV1009	0	0	0	0	0	0	0	0	0	0	0	0	0	0	0	0	0	0	0	0	0	0	0	0	0	0	0	0	0	0	0	0	3	1	0	1	0	0	0	0	0	0	0	0	0	0	0	0	0
ASV3771	0	0	0	0	0	0	0	0	0	0	0	0	0	0	0	0	0	0	0	0	0	0	0	0	0	0	0	0	0	0	0	0	1	0	0	0	0	0	0	0	0	0	0	0	0	0	0	0	0
ASV8052	0	0	0	0	0	0	0	0	0	0	0	0	0	0	0	0	0	0	0	0	0	0	0	0	0	0	0	0	0	0	0	0	0	0	0	0	0	0	0	0	0	0	0	0	0	0	0	0	0
ASV5416	0	0	0	0	0	0	0	0	0	0	0	0	0	0	0	0	0	0	0	0	0	0	0	0	2	3	0	16	0	1	0	0	0	0	0	0	0	0	0	0	0	0	0	0	0	0	0	0	0
ASV592	0	0	0	0	1	0	0	0	0	0	0	0	0	0	0	4	5	0	0	0	0	0	0	0	0	0	0	0	0	0	0	0	0	1	0	1	0	1	0	170	131	197	0	0	1	111	117	117	0
ASV1091	0	0	0	0	0	0	0	0	0	0	0	0	0	1	0	3	0	0	0	0	0	0	0	0	0	0	1	0	1	0	0	0	0	1	0	3	0	0	5	3	10	28	0	3	9	26	13	13	0
ASV137	0	0	0	0	0	0	0	0	0	0	0	0	0	36	3	1	10	0	0	0	0	0	0	0	10	4	0	12	8	1	1	1	2	6	0	0	252	68	474	101	74	178	789	201	337	147	580	580	0
ASV2906	0	0	0	1	0	0	0	0	0	0	0	0	0	4	1	7	4	0	0	0	0	0	0	0	1	0	0	2	0	0	0	0	0	0	0	0	0	0	9	0	9	0	6	12	35	4	0	0	5
ASV3436	0	0	0	0	0	0	0	0	0	0	0	0	1	0	0	2	0	0	0	0	0	0	0	0	0	0	0	0	0	0	0	0	0	0	0	0	3	1	6	12	5	1	14	15	6	5	0	0	0
ASV4734	0	0	0	0	0	0	0	0	0	0	0	0	0	2	2	1	0	0	0	0	0	0	0	0	0	0	0	0	0	0	0	0	0	0	0	0	10	0	7	0	0	0	0	4	4	0	0	0	0
ASV3569	0	0	0	0	0	0	0	0	0	0	0	0	0	1	0	0	0	0	0	0	0	0	0	0	0	0	0	0	0	1	0	0	0	1	0	0	0	11	7	2	0	3	8	10	27	0	0	0	0
ASV3695	0	0	0	0	0	0	0	0	0	0	0	0	0	3	0	0	0	0	0	0	0	0	0	0	0	0	0	2	0	8	0	0	0	2	0	0	24	0	5	1	1	0	0	0	8	1	4	4	2
ASV2098	0	0	0	0	0	0	0	0	0	0	0	0	0	0	0	0	0	0	0	0	0	0	0	0	3	9	3	20	19	12	0	8	7	2	0	0	7	0	1	2	0	0	0	0	0	0	0	0	22
ASV2524	0	0	0	0	0	0	0	0	0	0	0	0	0	0	0	0	0	0	0	0	0	0	0	0	8	6	0	5	8	12	0	32	17	17	1	1	0	0	0	0	2	0	0	0	0	1	0	0	3
ASV6754	0	0	0	0	2	0	0	0	0	0	0	0	0	0	0	0	1	0	0	0	0	0	0	0	0	0	0	0	0	2	0	0	1	1	1	0	0	0	0	0	5	0	0	0	0	0	0	0	0
ASV4578	0	0	0	0	0	0	0	0	0	0	0	0	0	2	0	0	0	0	0	0	0	0	0	0	0	0	0	0	0	0	0	0	0	1	0	0	0	3	13	0	4	1	0	7	10	0	0	0	0
ASV3832	0	0	0	0	0	0	0	0	0	0	0	0	0	0	0	0	0	0	0	0	0	0	0	0	3	2	1	1	1	0	0	0	13	0	0	0	0	0	0	0	0	0	0	0	0	0	0	0	8
ASV2915	0	0	0	0	0	0	0	0	0	0	0	0	0	0	0	0	0	0	0	0	0	0	0	0	7	1	0	5	2	5	2	28	7	0	0	0	0	0	2	0	0	0	0	1	0	0	0	0	11
ASV4109	0	0	0	0	0	0	0	0	0	0	0	0	0	0	0	0	0	0	0	0	0	0	0	0	0	0	0	0	0	0	0	0	0	0	0	0	0	0	0	0	14	5	1	0	0	1	16	16	0
ASV1760	0	0	0	0	1	0	0	0	0	0	0	0	0	0	0	0	0	0	0	0	0	0	0	0	0	0	0	0	9	0	0	0	0	3	0	0	9	4	13	15	14	6	13	7	23	16	16	16	0
ASV842	0	0	0	0	0	0	0	0	0	0	0	0	0	0	0	0	0	0	0	0	0	0	0	0	0	0	0	0	0	0	0	1	1	1	0	0	23	9	27	57	75	79	11	47	45	24	68	68	20
ASV4582	0	0	0	0	0	0	0	0	0	0	0	0	0	0	0	1	0	0	0	0	0	0	0	0	0	0	0	2	0	0	0	0	0	0	0	0	0	0	0	7	19	3	0	0	0	0	5	5	0
ASV3250	0	0	0	0	0	0	0	0	0	0	0	0	0	0	0	0	0	0	0	0	0	0	0	0	0	0	0	0	1	0	0	0	0	0	0	0	0	0	0	5	7	3	0	9	0	0	0	0	0
ASV6951	0	0	0	0	0	0	0	0	0	0	0	0	0	0	0	0	0	0	0	0	0	0	0	0	0	0	0	0	0	0	0	0	0	0	0	1	0	0	1	0	2	0	8	0	0	0	0	0	0
ASV2427	0	0	0	0	0	0	0	0	0	0	0	0	0	0	0	4	0	0	0	0	0	0	0	0	0	0	0	0	2	0	0	0	0	0	0	0	16	4	12	8	11	2	18	20	29	0	3	3	1
ASV3581	0	0	0	0	0	0	0	0	0	0	0	0	0	0	0	0	0	0	0	0	0	0	0	0	0	0	0	1	0	0	0	0	0	1	0	0	10	21	5	2	1	2	0	11	15	1	0	0	1
ASV7096	0	0	0	0	0	0	0	0	0	0	0	0	0	0	0	0	0	0	0	0	0	0	0	0	0	0	0	0	0	0	0	0	0	0	0	0	0	0	1	0	0	0	0	0	4	0	3	3	0
ASV7642	0	0	0	0	0	0	0	0	0	0	0	0	0	0	0	0	0	0	0	0	0	0	0	0	2	3	0	0	0	1	0	0	0	0	0	0	0	0	0	0	0	0	0	0	0	0	0	0	0
ASV4645	0	0	0	0	0	0	0	0	0	0	0	0	0	0	0	0	0	0	0	0	0	0	0	0	0	0	0	0	0	0	0	0	0	1	0	0	17	0	0	0	0	0	0	0	0	0	0	0	0
ASV337	0	0	0	0	0	0	0	0	0	0	0	0	0	0	0	0	0	0	0	0	0	0	0	0	24	13	2	9	14	15	4	120	35	60	26	11	9	0	0	1	2	1	14	0	4	0	0	0	20
ASV1107	0	0	1	0	0	0	0	0	0	0	0	0	0	0	0	0	0	0	0	0	0	0	0	0	4	0	1	6	1	0	6	179	101	48	10	12	0	0	0	0	2	0	0	2	0	0	0	0	8
ASV5832	0	0	0	0	0	0	0	0	0	0	0	0	0	0	0	0	0	0	0	0	0	0	0	0	0	0	0	0	0	0	0	0	0	0	2	1	0	0	0	0	0	0	0	0	0	0	0	0	0
ASV6912	0	0	0	0	0	0	0	0	0	0	0	0	1	0	0	0	0	0	0	0	0	0	0	0	0	0	0	0	0	0	0	0	0	0	0	0	0	0	1	2	4	0	0	0	4	0	0	0	0
ASV6274	0	0	0	0	0	0	0	0	0	0	0	0	0	0	0	0	1	0	0	0	0	0	0	0	0	0	0	0	0	0	0	0	0	0	0	0	0	0	0	0	1	0	0	8	8	0	0	0	0
ASV3228	0	0	0	0	0	0	0	0	0	0	0	0	0	0	0	0	0	0	0	0	0	0	0	0	2	2	0	0	0	6	0	1	0	12	0	0	0	0	0	0	0	0	0	0	0	0	0	0	0
ASV6275	0	0	0	0	0	0	0	0	0	0	0	0	0	0	0	0	1	0	0	0	0	0	0	0	0	1	0	0	0	8	0	0	0	0	0	0	0	0	0	0	0	0	0	0	0	0	0	0	0
ASV2115	0	0	0	0	0	0	0	1	0	0	0	0	0	0	0	0	0	0	0	0	0	0	0	0	3	16	0	4	0	1	0	3	1	9	0	0	9	0	20	19	47	0	0	9	4	8	4	4	0
ASV3103	0	0	0	0	0	0	0	0	0	0	0	0	0	0	0	0	0	0	0	0	0	0	0	0	2	0	0	0	2	0	0	0	0	0	0	0	0	1	12	4	21	0	0	5	2	0	0	0	0
ASV1188	0	0	0	0	0	0	0	0	0	0	0	0	0	0	0	0	0	0	0	0	0	0	0	0	8	14	0	1	0	0	4	1	6	21	1	0	0	7	52	11	97	0	0	16	10	3	28	28	0
ASV2018	0	0	0	0	0	0	0	0	0	0	0	0	0	0	0	0	0	0	0	0	0	0	0	0	8	0	0	0	0	0	0	0	3	3	0	0	12	5	3	9	41	1	0	30	8	2	24	24	0
ASV6686	0	0	0	0	0	0	0	0	0	0	0	0	0	0	0	0	0	0	0	0	0	0	0	0	1	0	0	0	0	4	1	0	6	0	0	1	0	0	0	0	0	0	0	0	0	0	0	0	0
ASV2517	2	1	6	1	0	0	0	0	0	0	0	0	2	2	0	2	1	0	0	0	0	0	0	0	1	0	0	2	0	0	0	0	0	0	0	0	0	0	0	0	0	1	0	0	0	0	0	0	1
ASV7125	3	1	1	2	1	0	0	0	0	0	0	0	0	0	1	0	0	0	0	0	0	0	0	0	0	0	0	0	0	0	0	0	0	0	0	0	0	0	0	0	0	0	0	0	0	0	0	0	0
ASV2452	0	0	0	0	0	0	0	0	0	0	0	0	0	0	0	0	0	0	0	0	0	0	0	0	0	0	0	0	0	0	0	1	0	1	0	0	0	0	0	0	0	0	0	0	0	0	0	0	0
ASV2012	0	0	0	0	0	0	0	0	0	0	0	0	7	0	0	3	1	0	0	0	0	0	0	0	0	0	0	0	5	0	0	0	1	0	0	0	7	0	0	0	3	0	0	0	0	0	0	0	0
ASV5678	2	3	11	0	0	0	0	0	0	0	0	0	1	0	0	1	0	0	0	0	0	0	0	0	0	0	0	0	0	0	0	0	0	0	0	0	0	0	0	0	0	0	6	0	0	0	0	0	0
ASV6296	0	0	0	0	0	0	0	0	0	0	0	0	0	0	0	0	0	0	0	0	0	0	0	0	0	0	0	0	0	0	0	4	0	0	0	0	0	0	4	0	0	0	0	0	2	0	0	0	0
ASV1724	0	0	0	0	0	0	0	0	0	0	0	0	0	0	0	0	0	0	0	0	0	0	0	0	0	0	0	0	0	0	0	0	0	0	0	0	0	0	1	0	0	0	0	0	0	0	0	0	0
ASV3341	0	0	0	0	0	0	0	0	0	0	0	0	0	0	0	0	0	0	0	0	0	0	0	0	0	0	0	0	0	0	0	0	0	1	0	0	0	0	0	0	0	0	0	0	0	0	0	0	0
ASV7723	0	1	0	0	1	0	0	0	0	0	0	0	0	0	0	0	1	0	0	0	0	0	0	0	0	0	0	2	0	0	0	0	0	0	0	0	0	0	0	0	0	0	0	0	0	0	0	0	0
ASV6318	3	1	7	1	0	0	0	0	0	0	0	0	2	0	2	1	0	0	0	0	0	0	0	0	0	0	0	0	0	0	0	0	0	0	0	0	0	0	0	0	0	0	0	0	0	0	0	0	0
ASV3536	0	0	0	0	0	0	0	0	0	0	0	0	0	0	0	1	0	0	0	0	0	0	0	0	1	0	0	0	0	0	0	0	0	0	0	0	0	0	0	0	0	0	0	0	0	0	0	0	0
ASV3655	0	0	2	0	0	0	0	0	0	0	0	0	0	0	2	0	0	0	0	0	0	0	0	0	0	0	2	1	0	0	0	0	0	0	0	0	0	0	0	0	0	0	0	0	0	0	0	0	0
ASV5674	10	5	2	2	1	0	0	0	0	0	0	0	1	0	1	0	0	0	0	0	0	0	0	0	0	0	0	0	0	0	0	0	0	0	0	0	0	0	0	0	0	0	0	0	0	0	0	0	0
ASV1219	0	0	0	2	0	0	0	0	0	0	0	0	0	0	0	0	0	0	0	0	0	0	0	0	4	2	2	10	30	21	3	119	55	8	4	7	31	0	0	1	0	0	0	0	0	0	0	0	8
ASV2749	0	0	0	0	0	0	0	0	0	0	0	0	0	0	0	0	0	0	0	0	0	0	0	0	0	0	3	0	2	4	0	0	20	0	0	1	0	0	0	0	0	0	0	0	0	0	0	0	0
ASV7892	0	0	0	0	0	0	0	0	0	0	0	0	0	0	0	0	0	0	0	0	0	0	0	0	0	0	0	0	0	0	0	0	0	0	0	0	0	0	0	0	0	0	0	0	0	0	0	0	0
ASV1985	0	0	0	0	0	0	0	0	0	0	0	0	0	0	0	0	0	0	0	0	0	0	0	0	0	0	0	0	7	11	0	0	1	0	0	0	0	116	1	0	0	0	10	5	18	6	0	0	0
ASV468	0	0	0	0	0	0	0	0	0	0	0	0	0	0	2	1	1	0	0	0	0	0	0	0	0	0	0	26	0	0	0	0	0	2	0	0	0	1	45	27	9	7	0	1	10	3	6	6	0
ASV1423	0	0	0	0	0	0	0	0	0	0	0	0	0	0	0	1	1	0	0	0	0	0	0	0	2	1	0	4	0	1	0	0	0	0	0	2	8	23	7	2	2	14	6	6	2	11	10	10	1
ASV7055	0	0	0	0	0	0	0	0	0	0	0	0	1	0	1	0	0	0	0	0	0	0	0	0	0	0	0	0	0	0	0	0	0	0	0	0	0	0	0	0	0	1	0	0	0	0	0	0	0
ASV745	0	0	0	4	0	0	1	0	0	0	0	0	0	0	0	0	0	0	0	0	0	0	0	0	6	3	15	2	7	9	2	49	16	6	15	3	8	0	1	0	5	0	0	0	4	0	0	0	2
ASV6043	0	1	0	0	0	0	0	0	0	0	0	0	2	0	1	1	0	0	0	0	0	0	0	0	0	0	0	1	0	0	0	0	0	0	0	0	0	0	0	0	0	1	0	0	0	1	0	0	0
ASV6129	1	2	7	0	0	0	0	0	0	0	0	0	0	0	0	0	0	0	0	0	0	0	0	0	0	0	1	0	0	0	0	0	0	0	0	0	0	0	5	0	0	0	0	0	0	0	0	0	0
ASV3628	6	2	3	1	0	0	0	0	0	0	0	0	3	0	2	1	0	0	0	0	0	0	0	0	0	0	0	0	0	0	0	0	0	0	0	0	0	0	0	9	1	0	0	0	0	0	0	0	0
ASV5227	0	0	0	0	0	0	0	0	0	0	0	0	0	0	0	0	0	0	0	0	0	0	0	0	0	0	0	0	0	2	0	0	0	0	0	0	0	0	0	0	0	0	0	0	0	0	0	0	0
ASV4502	12	7	16	2	0	0	0	0	0	0	0	0	3	1	0	0	0	0	0	0	0	0	0	0	0	0	0	0	0	0	0	0	0	0	0	0	0	0	0	0	0	0	0	0	0	0	0	0	0
ASV3011	25	19	14	10	6	0	0	0	0	0	0	0	3	1	4	0	0	0	0	0	0	0	0	0	0	0	0	0	0	0	0	0	0	0	0	0	0	0	0	0	0	0	0	0	0	0	0	0	0
ASV5772	0	1	0	1	1	0	0	0	0	0	0	0	0	0	0	0	0	0	0	0	0	0	0	0	0	0	0	0	0	0	0	0	0	0	0	0	0	0	2	0	0	1	0	0	0	0	0	0	0
ASV1538	0	0	0	0	0	0	0	0	0	0	0	0	0	0	1	0	0	0	0	0	0	0	0	0	3	0	0	0	0	0	0	0	0	0	0	0	0	0	0	0	0	0	0	0	0	0	0	0	2
ASV3804	0	0	0	0	0	0	0	0	0	0	0	0	0	0	0	0	0	0	0	0	0	0	0	0	0	0	0	0	0	0	0	0	0	0	0	0	0	0	0	0	0	0	0	0	0	0	0	0	0
ASV4395	0	0	0	0	0	0	0	0	0	0	0	0	0	0	0	0	2	0	0	0	0	0	0	0	2	0	2	5	0	3	1	11	4	3	1	0	0	0	0	0	0	0	0	0	2	0	0	0	0
ASV5384	2	0	3	0	0	0	0	0	0	0	0	0	4	5	6	2	1	0	0	0	0	0	0	0	0	0	0	0	0	0	0	0	0	0	0	0	0	0	0	0	0	0	0	0	0	0	0	0	0
ASV5353	0	0	0	0	0	0	0	0	0	0	0	0	0	0	0	0	0	0	0	0	0	0	0	0	2	0	0	2	0	2	0	0	0	1	2	0	0	0	0	0	0	0	0	0	0	0	0	0	0
ASV6992	0	4	1	1	0	1	0	0	0	0	0	0	0	0	0	1	0	0	0	0	0	0	0	0	0	0	0	0	0	0	0	0	0	0	0	0	0	0	0	0	0	0	0	0	0	0	0	0	0
ASV7404	1	2	0	0	0	0	0	0	0	0	0	0	2	0	0	1	1	0	0	0	0	0	0	0	0	0	0	0	0	0	0	0	0	0	0	0	0	0	0	0	0	0	0	0	0	0	0	0	0
ASV4133	0	0	0	0	0	0	0	0	0	0	0	0	0	0	0	0	0	0	0	0	0	0	0	0	3	0	2	0	0	13	1	0	0	0	0	0	0	1	0	0	0	0	16	0	7	0	0	0	0
ASV5747	0	0	0	0	0	0	0	0	0	0	0	0	0	0	0	0	0	0	0	0	0	0	0	0	0	0	0	0	0	0	0	2	1	0	0	0	19	0	0	0	0	0	0	0	0	0	0	0	2
ASV4431	0	0	0	0	0	0	0	0	0	0	0	0	0	0	0	0	3	0	0	0	0	0	0	0	1	0	1	2	0	0	0	0	0	0	0	0	0	0	0	0	0	0	0	0	0	0	0	0	0
ASV4100	0	0	0	0	0	0	0	0	0	0	0	0	0	1	0	0	1	0	0	0	0	0	0	0	2	0	0	0	0	0	0	0	0	0	0	0	7	0	2	1	9	5	0	3	3	1	9	9	0
ASV5958	0	0	0	3	0	0	0	0	0	0	0	0	0	0	0	3	3	0	0	0	0	0	0	0	1	0	2	0	0	0	0	0	3	0	0	1	0	0	0	0	0	0	0	0	0	0	0	0	0
ASV5811	0	0	0	0	0	0	0	0	0	0	0	0	0	0	0	0	3	0	0	0	0	0	0	0	3	7	0	0	0	0	0	0	0	0	0	0	0	0	0	0	0	0	0	0	0	0	0	0	0
ASV4901	0	0	0	1	0	0	0	0	0	0	0	0	0	0	0	0	2	1	0	0	0	0	0	0	4	5	0	0	1	4	0	0	0	1	2	1	0	0	0	0	0	0	0	0	0	0	0	0	3
ASV7121	0	0	0	0	0	0	0	0	0	0	0	0	0	0	0	0	0	0	0	0	0	0	0	0	0	0	0	0	0	0	0	0	0	0	0	0	0	0	0	0	0	0	0	0	0	0	0	0	0
ASV5523	0	0	0	0	0	0	0	0	0	0	0	0	0	0	0	0	0	0	0	0	0	0	0	0	0	0	0	0	0	0	0	0	0	0	0	0	0	0	0	0	0	0	0	0	0	0	0	0	0
ASV68	1	1	0	0	0	0	1	0	0	0	0	0	0	0	2	0	0	0	0	0	0	0	0	0	2	0	1	240	0	0	0	0	1	4	0	0	6	0	0	8	1	0	0	0	7	2	0	0	6
ASV3750	0	0	0	0	0	0	0	0	0	0	0	0	0	0	0	0	0	0	0	0	0	0	0	0	0	0	0	0	0	0	0	0	0	0	0	0	0	0	0	0	0	0	0	0	0	0	0	0	0
ASV5719	0	0	0	0	0	0	0	0	0	0	0	0	0	0	0	0	0	1	0	0	0	0	0	0	2	0	0	4	4	0	0	0	0	0	0	0	0	0	0	0	0	0	0	4	0	0	0	0	0
ASV3425	0	0	0	0	0	0	0	0	0	0	0	0	0	0	0	0	0	0	0	0	0	0	0	0	0	0	0	0	0	0	0	0	0	0	0	0	0	0	0	0	0	0	0	0	0	0	0	0	0
ASV1470	0	0	0	0	0	0	0	0	0	0	0	0	0	0	0	0	0	0	0	0	0	0	0	0	0	0	0	0	0	0	1	0	0	0	0	0	0	0	0	0	0	0	0	0	0	0	0	0	0
ASV6919	0	0	0	0	0	0	0	0	0	0	0	0	0	0	0	0	2	0	0	0	0	0	0	0	1	0	0	0	0	5	0	0	0	0	0	0	0	0	0	0	0	0	0	0	0	0	0	0	0
ASV5977	0	0	0	0	0	0	1	0	2	0	0	2	1	0	0	1	0	0	0	0	0	0	0	0	0	0	0	0	0	0	4	0	1	0	4	1	0	0	0	0	3	0	0	1	0	0	0	0	0
ASV7051	0	0	0	0	0	0	0	0	0	0	0	1	0	0	0	0	0	0	0	0	0	0	0	0	0	0	0	0	0	2	0	1	0	0	1	5	0	0	0	0	0	0	0	0	0	0	0	0	0
ASV7321	0	0	0	0	0	0	0	0	2	1	0	0	1	0	0	0	0	0	0	0	0	0	0	0	0	0	0	0	0	0	2	0	0	1	1	1	0	0	0	0	0	0	0	0	0	0	0	0	0
ASV5880	0	0	0	0	0	0	4	0	0	0	0	4	0	0	0	0	0	0	0	0	0	0	0	0	1	0	0	0	0	1	8	0	0	0	3	0	0	0	0	0	0	0	0	0	0	0	0	0	0
ASV7320	0	0	0	0	0	0	0	0	2	0	0	0	1	0	0	0	0	0	0	0	0	0	0	0	0	0	0	0	0	0	5	0	0	0	1	0	0	0	0	0	0	0	0	0	0	0	0	0	0
ASV5631	0	0	0	0	0	0	1	0	7	0	0	0	1	2	0	0	0	0	0	0	0	0	0	0	0	0	0	0	0	0	3	1	1	0	2	5	0	0	0	0	0	0	0	0	0	0	0	0	0
ASV4574	0	0	0	0	0	0	3	0	2	0	0	0	3	0	0	0	1	0	0	0	0	0	0	0	0	0	0	0	0	0	5	0	3	0	9	9	0	0	0	3	2	0	0	1	0	0	0	0	0
ASV6362	0	0	0	0	0	0	1	0	2	0	0	0	1	1	0	1	2	0	0	0	0	0	0	0	0	0	0	0	0	0	1	0	1	0	2	5	0	0	0	0	0	0	0	0	0	0	0	0	0
ASV6780	0	0	0	0	0	0	1	0	2	0	0	0	3	1	1	0	0	0	0	0	0	0	0	0	0	0	0	0	0	0	2	0	0	0	2	1	0	0	0	0	0	0	0	0	0	0	0	0	0
ASV1823	7	6	7	4	1	0	5	0	0	0	0	2	8	8	4	9	0	0	0	0	0	0	0	0	1	1	0	1	0	2	42	1	6	1	26	21	0	0	0	0	4	0	0	2	0	0	0	0	3
ASV3554	5	6	7	2	0	0	1	0	0	0	0	1	8	9	5	1	0	0	0	0	0	0	0	0	0	0	0	1	0	0	12	0	0	0	4	5	2	0	0	0	0	0	0	0	0	0	0	0	0
ASV7719	0	2	0	0	0	0	1	0	0	0	0	0	1	1	1	0	0	0	0	0	0	0	0	0	0	0	0	0	0	0	0	0	0	0	0	0	0	0	0	0	0	0	0	0	0	0	0	0	0
ASV7720	0	1	1	0	0	0	1	0	0	0	0	0	2	0	1	0	0	0	0	0	0	0	0	0	0	0	0	0	0	0	0	0	0	0	0	0	0	0	0	0	0	0	0	0	0	0	0	0	0
ASV6516	4	1	0	0	0	0	0	0	1	0	0	0	4	1	0	0	0	0	0	0	0	0	0	0	0	0	0	1	0	0	2	0	0	0	0	0	0	0	0	0	0	0	0	0	0	0	0	0	0
ASV6627	1	2	0	0	0	0	0	0	2	0	0	0	1	0	2	2	0	0	0	0	0	0	0	0	0	0	0	0	0	0	1	0	0	0	0	0	0	0	0	0	1	0	0	0	0	0	0	0	0
ASV6316	5	1	3	0	0	0	1	0	0	0	0	1	1	0	0	0	0	0	0	0	0	0	0	0	0	0	0	0	1	0	4	0	0	0	0	0	0	0	0	0	0	0	0	0	0	0	0	0	0
ASV2084	14	13	12	0	1	0	5	0	3	1	0	2	25	12	11	3	0	0	0	0	0	0	0	0	0	4	0	0	0	0	18	1	0	0	4	6	0	0	0	0	0	0	0	0	0	0	0	0	0
ASV5914	0	0	0	0	0	0	0	0	0	0	0	0	0	0	0	0	0	0	0	0	0	0	0	0	0	0	0	0	0	0	0	0	0	0	0	0	5	0	0	2	6	0	0	1	3	0	0	0	5
ASV5868	0	0	1	0	0	0	1	0	0	0	0	2	3	2	1	1	0	0	0	0	0	0	0	0	0	0	0	0	0	0	6	0	0	0	2	0	2	0	0	0	0	0	0	0	0	0	0	0	0
ASV7127	2	0	0	0	0	0	0	0	0	0	1	0	0	0	0	1	1	0	0	1	0	0	0	0	0	0	0	0	0	0	2	0	0	0	1	1	0	0	0	0	0	0	0	0	0	0	0	0	0
ASV7451	0	0	0	0	0	0	0	0	1	0	0	0	0	0	1	1	0	0	0	0	0	0	0	0	1	0	0	0	0	0	1	0	0	0	1	2	0	0	0	0	0	0	0	0	0	0	0	0	0
ASV6137	0	0	1	1	0	0	0	0	1	0	0	0	0	0	1	1	0	0	0	0	0	0	0	0	0	0	0	0	0	0	3	0	0	0	3	1	0	0	0	0	1	0	0	0	0	0	0	0	0
ASV6985	1	0	2	0	0	0	1	0	0	0	0	0	0	2	2	0	0	0	0	0	0	0	0	0	0	0	0	0	0	0	1	0	1	0	0	0	0	0	0	0	1	0	0	0	0	0	0	0	0
ASV4836	2	0	2	0	0	0	1	0	0	0	0	0	6	3	6	1	1	0	0	0	0	0	0	0	1	0	0	0	0	0	6	0	0	0	3	1	0	0	0	0	0	0	0	0	0	0	0	0	0
ASV5605	0	4	2	0	0	0	0	0	1	0	0	0	4	1	2	1	1	0	0	0	0	0	0	0	0	0	0	0	1	0	8	0	0	0	0	0	0	0	0	0	0	0	0	0	0	0	0	0	0
ASV2650	0	6	4	0	2	0	5	0	4	0	0	9	7	8	4	0	1	2	0	0	0	0	0	0	0	0	1	2	2	3	10	1	3	0	10	5	0	0	0	0	2	0	0	0	2	0	0	0	0
ASV7552	2	0	0	1	0	0	0	0	0	0	0	0	1	0	1	0	0	0	0	0	0	0	0	0	0	0	0	0	0	0	0	0	1	0	1	0	0	0	0	0	0	0	0	0	0	0	0	0	0
ASV4551	0	2	6	1	0	0	1	0	3	0	0	1	3	0	3	3	0	0	0	0	0	0	0	0	0	0	0	0	0	1	1	1	0	1	5	5	0	0	0	0	0	0	0	0	0	0	0	0	0
ASV5931	4	4	1	0	0	0	1	0	0	0	0	0	6	2	3	0	0	0	0	0	0	0	0	0	0	0	0	0	0	0	0	0	0	0	0	0	0	0	0	0	0	0	0	0	0	0	0	0	0
ASV4615	0	2	5	1	1	0	0	0	0	0	0	0	4	4	4	1	0	0	0	0	0	0	0	0	0	0	0	0	0	0	9	0	1	0	1	2	0	0	0	0	0	0	0	0	0	3	0	0	0
ASV6335	0	0	2	0	1	0	1	0	0	0	0	0	1	1	0	0	0	0	0	0	0	0	1	0	0	1	0	0	0	0	0	0	0	0	2	3	0	0	0	0	0	0	0	0	0	1	0	0	0
ASV6427	0	1	0	0	0	0	2	0	1	0	0	0	3	3	1	0	0	0	0	0	0	0	0	0	0	0	0	0	0	0	2	0	0	0	1	1	0	0	0	0	0	0	0	0	0	0	0	0	0
ASV6133	1	0	2	1	0	0	1	0	0	0	0	0	0	4	2	0	0	0	0	0	0	0	0	0	0	0	0	0	0	0	0	0	0	0	3	2	0	0	0	0	0	0	0	0	0	0	0	0	0
ASV3684	3	1	2	0	0	0	1	0	0	0	0	0	2	0	3	1	0	0	0	0	0	0	0	0	0	0	0	0	0	0	5	3	0	0	0	0	0	0	0	0	0	0	0	0	0	0	0	0	0
ASV6731	1	1	1	0	0	0	0	0	0	0	0	0	0	0	0	1	0	0	0	0	0	0	0	0	0	0	0	0	0	0	5	0	0	0	1	1	0	0	0	0	0	0	0	0	2	0	0	0	0
ASV3693	0	0	0	0	0	0	15	0	16	0	1	2	2	0	1	0	0	0	0	0	0	0	0	0	0	0	0	0	0	0	13	7	2	1	5	1	0	0	0	0	0	0	0	0	0	0	0	0	0
ASV4388	0	0	0	0	0	0	6	0	11	0	0	4	3	2	1	1	0	0	0	0	0	0	0	0	0	3	0	0	0	0	8	3	0	0	2	1	0	0	0	0	1	0	0	0	0	0	0	0	0
ASV1394	0	0	0	0	0	0	7	0	7	4	6	33	0	0	3	18	10	1	0	0	0	0	0	0	0	0	0	1	0	10	1	0	0	2	60	86	6	0	0	4	4	1	0	0	2	0	0	0	0
ASV7442	0	0	0	0	0	0	2	0	2	0	0	0	0	0	0	0	0	0	1	0	0	0	0	0	0	0	0	0	0	0	2	0	0	0	1	0	0	0	0	0	0	0	0	0	0	0	0	0	0
ASV5624	0	0	0	0	0	0	7	0	3	0	0	0	5	2	2	0	0	0	0	0	0	0	0	0	0	0	0	0	0	0	2	0	1	0	3	0	0	0	0	0	0	0	0	0	0	0	0	0	0
ASV6449	0	0	0	0	0	0	4	0	7	0	0	0	0	3	0	0	0	0	0	0	0	0	0	0	0	0	0	0	0	0	1	0	1	0	0	0	0	0	0	0	0	0	0	0	0	0	0	0	0
ASV4344	0	0	0	0	0	0	0	0	0	0	0	0	0	0	0	0	0	1	0	0	0	0	0	0	1	0	0	0	0	0	0	0	0	0	0	0	13	1	20	2	0	0	0	0	9	0	0	0	0
ASV6105	0	0	0	0	0	0	0	0	0	0	0	0	0	0	0	0	0	0	0	0	0	0	0	0	0	0	0	0	0	0	0	0	5	0	0	0	0	0	0	0	0	0	0	0	0	0	0	0	0
ASV3376	13	4	6	0	0	0	5	0	0	0	0	0	8	10	19	1	0	0	0	0	0	0	0	0	1	5	0	0	0	0	1	0	1	0	2	1	0	0	0	0	0	0	0	0	0	0	0	0	0
ASV823	31	32	47	10	9	0	29	2	17	4	5	3	79	38	67	28	10	7	0	0	0	0	0	0	0	3	0	0	1	4	9	3	3	1	31	25	0	0	0	0	1	0	0	0	0	0	0	0	0
ASV1128	28	20	17	6	3	1	6	1	7	0	3	1	59	47	41	13	4	4	0	0	0	0	0	0	0	0	0	0	0	6	12	3	11	0	10	11	0	0	0	0	0	0	0	0	0	0	6	6	4
ASV4148	4	5	6	1	0	1	0	0	1	0	0	0	12	6	4	1	0	0	0	2	0	0	0	0	0	0	0	0	0	0	1	1	2	0	0	1	0	1	0	0	0	0	0	0	0	0	0	0	0
ASV6622	1	0	0	0	0	0	0	0	0	0	0	0	4	1	1	0	0	0	0	0	0	0	0	0	0	0	0	0	0	0	4	0	2	0	0	0	0	0	1	0	0	0	0	0	0	0	0	0	0
ASV713	27	25	37	15	5	0	28	4	16	4	2	2	54	45	44	18	11	1	1	0	0	0	0	0	1	0	0	3	0	11	87	33	15	0	30	35	0	0	2	0	0	0	0	0	0	0	1	1	4
ASV1063	26	38	30	5	5	0	13	2	4	3	4	2	49	31	42	16	6	3	1	0	0	0	0	0	0	0	0	6	0	3	27	4	5	0	15	25	0	0	0	0	6	0	0	0	0	0	0	0	0
ASV5245	2	3	4	0	0	0	1	1	0	1	0	0	4	4	2	0	0	0	0	0	0	0	0	0	0	0	0	0	3	0	2	0	1	0	1	1	0	0	0	0	0	0	0	0	0	0	0	0	0
ASV7561	0	1	0	1	0	0	0	0	0	0	0	0	0	0	0	0	0	0	1	0	0	0	0	0	0	0	0	0	0	0	0	0	0	0	0	0	0	0	0	0	0	0	0	0	1	0	0	0	0
ASV3998	5	1	2	0	1	0	4	0	0	0	0	0	13	3	10	0	0	0	1	0	0	0	0	0	0	0	0	0	0	0	4	0	2	0	2	1	0	0	0	0	0	0	0	0	0	0	0	0	0
ASV7631	0	0	0	0	0	0	0	0	0	0	0	0	0	0	0	1	0	0	0	0	0	0	0	0	0	0	0	0	0	0	0	0	0	0	0	0	0	0	0	0	0	0	0	0	0	0	0	0	0
ASV6942	0	0	0	0	0	0	0	0	0	0	0	0	0	0	0	0	0	0	0	0	0	0	0	0	0	0	0	0	0	0	0	6	2	3	0	0	0	0	0	0	0	0	0	0	0	0	0	0	0
ASV5351	0	0	0	0	0	0	0	0	0	0	0	0	0	0	0	0	0	0	2	0	0	0	0	0	0	0	0	0	0	1	0	0	1	0	0	0	21	0	0	0	4	0	0	0	0	0	0	0	0
ASV5680	1	0	12	1	0	0	0	0	0	0	0	0	2	2	3	0	0	0	0	0	0	0	0	0	0	0	0	0	2	0	0	0	0	0	0	0	0	0	0	0	0	0	0	0	0	0	0	0	0
ASV6138	0	0	1	0	0	0	0	0	0	0	0	0	0	0	0	0	0	0	0	0	0	0	0	0	0	0	0	1	0	0	0	1	1	4	2	0	1	0	0	0	2	0	0	0	0	0	0	0	0
ASV4952	1	1	1	0	1	0	0	0	0	0	0	0	5	5	0	6	11	0	0	0	0	0	0	0	0	0	0	0	0	0	0	0	0	0	0	0	0	0	0	0	0	0	0	0	0	0	0	0	0
ASV1917	0	0	0	0	0	0	0	0	0	0	0	0	0	0	0	0	1	0	0	0	0	0	0	0	0	0	0	2	0	1	0	0	0	0	1	0	0	7	12	8	0	14	43	12	15	7	29	29	2
ASV5396	0	0	1	1	0	0	2	0	3	1	0	0	4	4	1	1	1	0	0	0	0	0	0	0	1	0	0	0	0	0	2	0	0	0	3	3	0	0	0	0	0	0	0	0	0	0	0	0	0
ASV8030	0	0	0	0	0	0	0	0	0	0	0	0	0	0	0	0	0	0	0	0	0	0	0	0	0	0	0	0	0	0	0	0	1	0	0	0	0	0	0	0	0	0	0	0	0	0	0	0	0
ASV6690	0	0	0	0	0	0	0	0	0	0	0	0	0	0	0	0	0	0	0	0	0	0	0	0	0	1	0	0	0	0	0	1	0	0	0	0	0	0	0	5	0	0	0	0	0	0	0	0	1
ASV422	0	0	0	0	0	0	0	0	0	0	0	0	1	0	0	1	0	1	0	0	0	0	0	0	0	0	0	3	3	1	0	1	1	2	0	0	59	24	280	76	19	68	178	69	68	50	144	144	2
ASV6484	0	0	0	0	0	0	0	0	0	0	0	0	0	0	0	0	0	0	0	0	0	0	0	0	0	0	0	0	0	0	1	1	0	0	0	0	0	0	0	0	1	0	0	0	0	0	0	0	0
ASV1913	14	2	4	2	0	0	2	2	3	1	1	0	24	21	31	11	5	0	0	0	0	0	0	0	0	0	0	0	1	1	6	1	1	0	7	10	0	0	0	0	2	0	0	0	0	0	0	0	1
ASV5682	1	0	5	0	0	0	1	0	1	0	0	0	3	4	7	0	0	0	0	0	0	0	0	0	0	0	0	0	0	0	2	0	0	0	0	0	0	0	0	0	0	0	0	0	0	0	0	0	0
ASV761	27	29	45	19	4	0	16	0	14	1	1	5	54	56	46	22	10	6	0	0	0	0	0	0	1	0	0	0	0	2	72	15	25	0	21	27	0	0	2	3	17	2	0	2	2	0	8	8	0
ASV5251	1	2	2	1	0	0	0	0	0	0	0	0	1	3	3	2	0	1	0	0	0	0	0	0	0	0	0	0	0	0	2	1	0	0	1	1	0	0	0	0	0	0	0	0	0	0	4	4	0
ASV6563	0	0	0	0	0	0	1	0	0	0	0	0	2	4	5	0	0	0	0	0	0	0	0	0	0	0	0	0	0	0	0	0	0	0	1	0	0	0	0	0	0	0	0	0	0	0	0	0	0
ASV528	0	0	0	1	0	0	0	0	1	0	0	0	1	1	1	2	1	0	0	0	0	0	0	0	1	2	0	0	0	0	0	0	0	1	0	0	168	12	20	116	85	19	38	228	125	59	41	41	1
ASV3296	0	0	0	0	0	0	0	0	0	0	0	0	0	0	0	0	0	0	0	0	0	0	0	0	0	0	0	0	0	0	0	0	0	0	0	2	0	0	0	10	8	5	0	0	0	17	20	20	0
ASV5955	0	0	1	1	0	0	0	0	0	0	0	0	1	1	0	3	0	0	0	0	0	0	0	0	0	0	0	0	0	0	0	0	0	0	1	0	0	0	1	0	1	0	0	0	0	0	5	5	0
ASV2925	2	2	1	2	2	0	2	3	4	2	0	4	7	5	4	6	3	1	0	0	0	0	0	0	0	0	0	5	0	2	5	0	0	0	8	5	0	0	0	0	0	0	0	0	0	0	0	0	0
ASV5434	0	0	0	0	0	0	0	0	0	0	0	0	0	0	0	0	0	0	0	0	0	0	0	0	0	0	0	0	0	0	0	0	0	0	0	0	0	0	6	2	0	2	4	0	11	1	1	1	0
ASV55	0	0	2	1	1	0	0	2	0	0	0	0	0	25	2	14	30	3	1	0	0	0	1	0	15	5	1	3	17	29	1	1	2	13	1	4	135	1874	630	392	222	2592	311	494	184	735	1135	1135	13
ASV284	0	0	2	0	0	0	0	0	0	0	0	0	0	2	1	5	13	0	0	0	0	0	0	0	3	0	0	6	2	4	0	1	0	2	1	0	129	168	69	160	113	314	72	183	123	187	180	180	4
ASV7640	0	0	0	0	0	0	0	0	0	0	0	0	0	0	0	0	0	0	0	0	0	0	0	1	0	1	0	0	0	0	0	2	0	0	2	1	0	0	0	0	0	0	0	0	0	0	0	0	0
ASV4659	2	2	6	0	0	0	0	0	0	0	0	0	6	7	0	1	0	0	0	0	0	0	0	0	0	0	0	0	0	0	2	1	12	0	0	0	0	0	1	0	0	0	0	0	0	0	0	0	0
ASV3590	0	1	2	0	0	0	4	0	1	9	1	3	3	1	0	4	6	0	0	0	0	0	0	0	0	0	0	0	0	4	0	2	0	0	8	7	0	0	0	0	0	0	0	0	0	0	0	0	0
ASV6339	0	0	0	1	0	0	0	0	0	0	1	0	1	0	2	3	2	0	0	0	0	0	0	0	0	0	0	4	0	0	0	0	0	0	1	0	0	0	0	0	0	0	0	0	0	0	0	0	0
ASV86	0	0	0	4	0	0	0	0	0	0	0	0	0	0	0	0	0	0	2	0	0	0	0	0	0	0	0	0	0	0	0	6	0	0	0	0	27	55	0	10	0	0	5	6865	0	1	0	0	0
ASV1558	0	0	0	0	0	0	0	0	0	0	0	0	0	0	0	0	0	0	0	0	0	0	0	0	0	0	0	0	0	1	0	0	0	0	0	0	42	0	0	0	44	0	156	0	0	3	0	0	0
ASV1482	0	0	0	0	0	0	0	0	0	0	0	0	0	0	0	0	0	0	0	0	0	0	0	0	0	0	1	0	0	0	0	0	0	0	0	0	7	0	0	0	0	0	0	7	24	0	0	0	0
ASV3390	0	0	0	0	0	0	12	0	8	0	0	0	7	2	5	0	0	0	0	0	0	0	0	0	0	0	0	0	1	0	13	2	4	0	4	8	7	0	0	0	1	0	0	0	0	0	0	0	0
ASV4731	0	0	0	0	0	0	7	1	11	0	0	1	7	1	2	0	0	0	0	0	0	0	0	0	0	0	0	0	0	0	5	1	0	0	1	1	0	0	0	0	0	0	0	1	0	0	0	0	0
ASV6260	0	0	0	0	0	0	2	0	4	0	0	0	2	0	2	0	0	0	0	0	0	0	0	0	0	1	0	3	0	0	1	0	0	0	3	0	0	0	0	0	0	0	0	0	0	0	0	0	0
ASV7635	0	0	0	0	0	0	0	0	0	0	0	0	0	0	0	0	1	0	0	0	0	0	0	0	0	0	0	0	0	0	0	0	0	0	0	0	0	0	0	0	0	0	0	0	0	0	0	0	0
ASV7186	0	0	0	0	0	0	3	0	2	0	0	0	0	0	0	0	0	0	0	0	0	0	0	0	0	0	0	0	0	2	2	0	1	0	0	0	0	0	0	0	0	0	0	0	0	0	0	0	0
ASV4167	0	0	0	0	0	0	1	0	1	2	3	2	0	0	3	4	1	0	0	0	0	0	0	0	0	0	0	0	0	0	0	0	0	0	9	13	0	0	0	0	0	0	0	0	0	0	0	0	0
ASV6050	0	0	0	0	0	0	2	0	1	0	0	1	1	4	0	0	0	0	0	0	0	0	0	0	0	0	0	0	0	0	1	0	0	0	4	4	0	0	0	0	0	0	0	0	0	0	0	0	0
ASV3978	0	0	0	0	0	0	8	0	8	1	0	5	1	0	3	1	0	0	0	0	0	0	0	0	0	0	0	0	2	2	6	0	0	0	3	11	0	0	0	1	0	0	0	0	0	0	0	0	0
ASV3241	0	0	0	0	0	0	1	0	2	0	0	4	5	4	4	2	0	0	0	0	0	0	0	0	0	0	0	0	1	0	16	0	2	0	20	17	0	0	0	0	1	0	0	0	0	0	0	0	0
ASV4163	0	0	0	0	0	0	7	0	1	0	0	3	2	1	6	0	0	0	0	0	0	0	0	0	0	1	0	0	0	2	0	0	2	0	7	1	0	1	0	0	0	0	9	2	0	0	1	1	0
ASV7608	0	0	0	0	0	0	1	0	0	0	0	0	2	1	0	0	0	0	0	0	0	0	0	0	0	0	0	0	0	0	2	0	0	0	0	0	0	0	0	0	0	0	0	0	0	0	0	0	1
ASV3391	0	0	0	0	0	0	11	7	16	3	3	0	4	2	8	0	0	0	0	0	0	0	0	0	0	0	0	0	0	0	5	0	1	0	7	3	0	0	0	0	0	0	0	0	0	0	0	0	0
ASV6771	0	0	0	0	0	0	6	0	1	0	0	0	3	1	1	0	0	0	0	0	0	0	0	0	0	0	0	0	0	0	1	0	0	0	0	0	0	0	0	0	0	0	0	0	0	0	0	0	0
ASV4904	0	0	0	0	0	0	2	6	5	1	2	0	0	0	3	2	2	0	0	0	0	0	0	0	0	0	0	0	0	0	2	0	0	0	3	0	0	0	0	0	0	0	0	0	5	0	0	0	0
ASV3596	0	0	0	0	0	0	8	5	9	8	1	2	6	1	1	3	2	0	0	0	0	0	0	0	0	0	0	0	0	0	3	0	4	0	10	6	0	0	0	0	0	0	0	0	0	0	0	0	0
ASV3534	0	0	0	0	0	0	32	11	9	1	0	2	2	0	8	0	0	0	0	0	0	0	0	0	0	0	0	0	0	0	2	0	0	0	4	1	0	0	0	0	0	0	0	0	0	0	0	0	0
ASV6355	0	0	0	0	0	0	4	1	0	2	1	0	0	0	1	0	0	0	0	0	0	0	0	0	0	0	0	0	1	0	0	0	2	0	3	2	0	0	0	0	0	0	0	0	0	0	0	0	0
ASV2929	0	0	0	0	0	0	30	20	6	1	3	0	2	1	4	0	0	0	0	0	0	0	0	0	0	0	0	0	0	0	7	0	2	0	11	7	0	0	0	2	1	0	0	2	0	0	0	0	0
ASV5513	0	0	0	0	0	0	0	0	0	0	0	0	0	0	0	0	0	0	0	0	0	0	0	0	0	0	0	0	0	0	0	0	0	0	0	0	0	0	0	0	0	0	0	0	0	0	0	0	2
ASV5837	0	0	0	0	0	0	0	0	0	0	0	0	0	0	0	0	0	0	0	0	0	0	0	0	0	0	0	0	0	0	0	0	0	0	0	0	0	0	0	0	0	0	0	0	0	0	0	0	0
ASV3485	0	0	0	0	0	0	0	0	0	0	0	0	0	0	0	0	0	0	0	0	0	0	0	0	0	0	0	0	0	0	0	0	0	0	0	0	8	1	4	1	1	0	0	3	10	1	0	0	0
ASV5284	0	0	0	0	0	0	0	0	0	0	0	0	0	0	0	1	0	1	0	0	0	0	0	0	0	0	0	0	0	0	0	0	0	0	0	0	0	0	0	0	0	0	0	0	0	0	0	0	0
ASV6615	0	0	0	0	0	0	0	0	0	0	0	0	0	0	0	0	0	0	0	0	0	0	0	0	0	0	0	0	0	0	0	0	0	0	0	0	0	0	0	0	0	0	0	0	0	0	0	0	0
ASV7909	0	0	0	1	1	0	0	0	0	0	0	0	0	0	0	0	0	0	0	0	0	0	0	0	0	0	0	0	0	0	0	0	0	0	0	0	0	0	0	0	0	0	0	0	0	0	0	0	0
ASV6048	0	0	0	0	0	1	0	0	0	0	0	0	0	0	0	0	0	0	0	0	0	0	0	0	0	0	0	0	0	0	2	0	0	0	0	0	0	0	0	0	0	0	0	0	0	0	0	0	0
ASV2199	0	0	0	0	0	0	0	0	0	0	0	0	0	0	0	0	0	0	0	0	0	0	0	0	0	0	0	0	0	1	0	0	0	0	0	0	0	0	0	0	0	0	0	0	0	0	0	0	2
ASV3688	1	0	0	0	0	0	0	0	0	0	0	0	0	0	0	0	0	0	0	0	0	0	0	0	0	0	0	0	0	0	0	0	0	0	0	0	0	0	0	0	0	0	0	0	0	0	0	0	0
ASV7244	0	0	0	0	0	0	0	0	0	0	0	0	0	0	0	0	0	0	0	0	0	0	0	0	0	0	0	0	0	0	0	0	0	0	0	0	0	0	0	0	0	0	0	0	0	0	0	0	0
ASV2773	4	0	2	1	0	0	0	0	0	0	0	0	0	0	2	1	3	0	0	0	0	0	0	0	0	0	0	0	0	0	0	0	5	0	0	0	2	0	0	0	0	0	0	0	0	0	0	0	0
ASV852	9	21	28	4	8	1	0	0	0	0	0	0	1	2	7	5	3	1	0	7	0	0	0	0	1	3	0	1	2	0	0	1	15	0	2	1	7	0	0	0	0	0	0	0	0	0	0	0	0
ASV613	0	0	0	0	0	0	0	0	0	0	0	0	0	0	0	0	0	0	0	0	0	0	0	0	1	2	4	1	1	0	0	0	0	0	0	0	0	20	14	0	0	0	9	4	7	0	0	0	0
ASV2999	0	0	0	0	0	0	0	1	0	0	0	0	0	0	0	0	0	0	0	0	0	0	0	0	1	0	1	0	3	14	1	0	7	0	1	0	14	0	20	0	0	0	0	0	3	0	0	0	0
ASV4086	0	0	0	0	0	0	0	0	0	0	0	0	0	0	0	0	0	0	0	0	0	0	0	0	0	0	0	0	0	0	0	0	0	0	0	0	0	0	0	0	0	0	0	0	0	0	0	0	0
ASV2736	0	1	0	0	0	0	0	0	0	0	0	0	0	0	0	1	0	0	0	0	0	0	0	0	0	0	0	0	0	0	0	0	0	0	1	0	0	0	0	0	0	0	0	0	0	0	0	0	0
ASV4801	0	0	0	0	0	0	0	0	0	0	0	0	0	0	1	0	0	0	0	0	0	0	0	0	0	0	0	0	0	0	0	0	0	0	0	0	0	0	1	0	0	0	0	0	0	0	0	0	0
ASV3326	0	0	0	0	0	1	0	0	0	0	0	0	0	0	1	0	0	0	0	0	0	0	0	0	0	0	0	0	0	0	0	0	0	0	0	0	0	0	0	0	0	0	0	0	0	0	0	0	0
ASV15	4	4	3	0	1	3	0	0	2	1	1	0	0	2	10	5	3	0	0	0	0	0	0	0	14	12	2	270	5	4	0	4	10	20	1	10	120	68	303	180	138	121	41	40	257	99	102	102	15
ASV205	0	0	2	0	0	0	0	0	0	0	0	0	0	0	0	0	0	0	0	0	0	0	0	0	0	0	0	0	0	0	0	1	0	2	0	0	0	0	4	0	0	0	0	0	0	1	1	1	1
ASV5919	0	0	0	0	0	0	0	0	0	0	0	0	0	0	0	0	0	0	0	0	0	0	0	0	0	0	0	0	0	0	0	0	0	0	0	0	0	0	1	0	0	0	0	0	0	0	0	0	0
ASV141	0	0	0	1	0	0	1	0	0	0	0	0	0	0	0	0	0	0	0	0	0	0	0	2	1	0	0	0	4	0	0	0	1	0	0	0	0	0	9	6	0	8	0	0	3	3	3	3	0
ASV4715	1	4	0	0	0	0	0	0	0	0	0	0	0	0	0	0	0	0	0	0	0	0	0	0	0	0	0	25	1	3	0	0	0	0	0	0	0	0	0	0	1	0	0	0	0	0	0	0	3
ASV1028	0	0	0	0	1	0	0	0	0	0	0	0	4	3	3	68	57	7	0	0	0	0	0	0	0	2	0	0	2	0	0	3	0	2	0	2	0	17	7	57	25	21	13	14	1	19	39	39	0
ASV5788	0	0	0	0	1	0	0	0	0	0	0	0	0	0	0	4	12	0	0	0	0	0	0	0	0	0	0	0	0	0	0	0	0	0	1	0	0	2	0	0	1	0	0	0	0	0	0	0	0
ASV5560	0	0	0	0	0	0	0	0	0	0	0	0	0	3	0	0	0	0	0	0	0	0	0	0	2	0	0	0	0	0	0	0	0	0	0	0	0	12	0	0	0	0	0	5	4	0	0	0	0
ASV2522	0	0	0	0	0	0	0	0	0	0	0	0	0	0	1	0	0	0	0	0	0	0	0	0	2	0	0	0	0	0	0	0	0	2	0	0	0	0	34	15	20	2	0	6	5	1	3	3	0
ASV5127	3	4	6	0	0	0	0	0	0	0	0	0	1	1	0	0	0	0	0	0	0	0	0	0	0	0	1	0	0	0	0	0	0	0	0	0	0	0	0	0	0	0	0	0	0	0	0	0	0
ASV4599	0	0	0	0	0	0	0	0	0	0	0	0	0	0	0	0	0	0	0	0	0	0	0	0	0	0	0	0	0	0	0	0	0	0	0	0	0	0	0	0	0	0	0	0	0	0	0	0	0
ASV2529	12	23	13	9	14	3	0	1	1	0	0	0	3	9	6	2	0	0	0	0	0	0	0	0	0	1	0	0	0	2	0	0	0	0	4	1	0	0	1	0	0	0	0	0	0	0	3	3	0
ASV12	3847	4113	3026	3420	2599	1995	96	99	103	19	24	12	1441	1040	1987	562	464	87	28	45	4	4	3	3	42	38	81	125	49	146	1198	112	184	15	773	321	49	4	59	35	344	0	125	34	18	15	58	58	68
ASV428	110	103	101	129	110	78	6	4	8	2	1	0	44	27	59	15	20	3	3	0	0	0	0	0	2	3	5	5	7	9	20	5	3	2	28	16	13	0	4	2	21	0	0	1	0	1	5	5	7
ASV4055	3	6	9	4	1	0	0	0	0	0	0	2	2	2	4	0	2	0	0	0	0	0	0	0	0	0	0	2	0	0	4	0	0	0	0	0	0	0	0	0	0	0	0	0	0	0	0	0	0
ASV794	71	55	36	61	46	55	1	1	0	0	2	0	17	15	36	6	4	1	0	0	0	0	0	0	0	6	3	3	0	0	18	2	1	0	8	2	0	0	0	0	2	0	0	0	0	0	0	0	0
ASV192	317	343	294	187	154	133	7	10	11	9	8	1	99	101	161	40	25	7	1	0	0	0	0	0	0	3	6	2	4	25	79	9	19	1	48	23	9	0	4	4	3	0	0	1	5	0	10	10	4
ASV3015	9	14	9	8	4	5	0	0	0	0	0	0	5	3	4	1	1	0	0	0	0	0	0	0	0	2	0	0	0	0	4	0	0	0	5	0	0	0	0	0	0	0	0	0	0	0	0	0	2
ASV8089	1	0	0	0	0	0	0	0	0	0	0	0	0	0	1	0	0	0	0	0	0	0	0	0	0	0	0	0	0	0	0	0	0	0	1	0	0	0	0	0	0	0	0	0	0	0	0	0	0
ASV5876	0	0	0	0	0	0	4	1	8	1	0	0	2	2	1	0	0	0	0	0	0	0	0	0	0	0	0	0	0	0	1	0	0	0	0	0	0	0	0	0	0	0	0	0	0	0	0	0	0
ASV7310	0	0	0	0	0	0	1	0	1	0	4	0	0	0	0	1	0	2	0	0	0	0	0	0	0	0	0	0	0	0	0	0	0	0	0	0	0	0	0	0	0	0	0	0	0	0	0	0	0
ASV7042	0	0	0	0	0	0	1	0	1	2	1	0	0	0	0	3	0	0	0	0	0	0	0	0	0	0	0	0	0	0	0	0	0	0	0	3	0	0	0	0	0	0	0	0	0	0	0	0	0
ASV6772	0	0	0	0	0	0	5	0	3	0	0	0	4	0	1	0	0	0	0	0	0	0	0	0	0	0	0	0	0	0	0	0	0	0	0	0	0	0	0	0	0	0	0	0	0	0	0	0	0
ASV2637	1	0	0	0	0	0	19	5	22	1	4	0	12	12	13	0	0	0	0	0	0	0	0	0	0	1	1	0	0	1	7	1	8	0	0	0	0	0	0	0	0	0	0	1	0	0	0	0	0
ASV7605	0	0	0	0	0	0	1	0	1	1	0	0	0	1	0	0	1	0	0	0	0	0	0	0	0	0	0	0	0	0	0	0	1	0	0	0	0	0	0	0	0	0	0	0	0	0	0	0	0
ASV2596	0	0	1	0	0	0	15	2	3	5	3	3	5	9	10	4	2	1	0	0	0	0	0	0	0	0	0	0	0	1	9	0	1	0	6	11	0	0	0	0	0	0	0	1	0	0	0	0	0
ASV3118	0	0	0	0	0	0	10	6	11	4	2	1	9	5	6	2	2	0	0	0	0	0	0	0	0	0	0	0	0	1	6	0	1	0	5	4	0	0	0	0	6	0	0	0	0	0	0	0	0
ASV1106	0	0	2	0	0	0	53	11	30	10	14	7	28	24	37	14	1	1	0	0	0	0	0	0	0	0	0	0	2	2	24	0	5	0	22	11	0	0	1	0	3	0	0	0	0	0	0	0	4
ASV6423	1	0	0	0	0	0	3	2	1	3	0	1	0	1	2	0	0	0	0	0	0	0	0	0	0	0	0	0	0	0	0	0	1	0	0	0	0	0	0	0	0	0	0	0	0	0	0	0	0
ASV571	0	0	4	0	0	0	78	7	99	47	27	27	46	24	46	52	8	3	0	0	0	0	0	0	0	4	0	0	2	17	35	3	11	0	115	66	0	0	0	2	10	0	0	0	2	0	0	0	1
ASV5791	0	0	0	0	0	0	2	0	1	4	0	0	2	2	0	1	1	0	0	0	0	0	0	0	0	0	0	0	0	0	0	0	0	0	9	0	0	0	0	0	0	0	0	0	0	0	0	0	0
ASV3096	0	0	0	0	0	0	19	1	8	3	4	3	9	6	0	4	2	2	0	0	0	0	0	0	0	0	0	0	0	0	2	0	1	0	15	6	0	0	0	0	1	0	0	0	0	0	0	0	0
ASV1505	0	0	2	1	0	0	40	13	31	13	6	18	7	5	10	15	1	1	0	0	0	0	0	0	0	0	0	2	1	3	7	1	1	0	20	10	0	0	1	0	0	0	0	5	0	0	0	0	0
ASV2793	0	0	1	0	0	0	14	1	14	2	3	0	6	8	4	2	3	0	0	0	0	0	0	0	0	0	0	0	0	0	12	1	1	0	6	0	0	1	0	0	0	0	0	0	0	0	0	0	0
ASV5090	0	0	0	0	0	0	2	3	4	1	0	0	6	2	7	0	0	0	0	0	0	0	0	0	0	0	0	0	0	0	2	0	0	0	0	5	0	0	0	0	0	0	0	0	0	0	0	0	0
ASV691	0	1	0	3	0	0	74	48	93	12	12	10	55	52	69	10	1	2	0	0	0	0	0	0	1	0	1	0	0	1	100	1	25	0	29	26	0	0	1	0	0	0	0	0	0	0	0	0	0
ASV1248	1	0	1	1	0	0	42	27	39	4	5	2	27	29	16	3	1	2	0	0	0	0	0	0	0	2	0	0	0	2	42	1	10	0	15	11	0	0	0	0	0	0	0	0	0	0	0	0	3
ASV5018	0	0	0	0	0	0	3	0	10	0	2	0	1	2	3	0	1	0	0	0	0	0	0	0	0	0	0	0	0	0	2	0	1	0	3	3	0	0	0	0	0	0	0	0	2	0	0	0	0
ASV3190	1	0	4	0	0	0	6	4	12	6	1	6	1	1	8	4	0	1	0	0	0	0	0	0	0	0	0	1	0	0	8	0	1	0	6	5	0	0	0	0	0	0	0	0	0	0	0	0	0
ASV7767	0	0	0	0	0	0	1	0	1	0	0	0	1	0	0	0	0	1	0	0	0	0	0	0	0	0	0	0	0	0	2	0	0	0	0	0	0	0	0	0	0	0	0	0	0	0	0	0	0
ASV3866	2	0	0	1	0	0	2	2	9	1	1	0	13	5	3	0	0	1	0	0	0	0	0	0	1	0	0	0	0	0	9	0	0	0	3	1	0	0	0	0	1	0	0	0	0	0	0	0	0
ASV396	1	2	8	0	0	0	94	24	173	23	32	16	125	96	98	24	31	8	0	0	0	0	0	0	1	4	3	3	7	5	205	3	23	1	29	34	13	2	0	0	20	0	0	5	1	2	4	4	8
ASV1696	0	0	2	0	0	0	12	6	30	4	5	1	31	23	26	6	1	1	0	1	0	0	0	0	2	1	0	0	1	0	21	0	2	0	9	3	0	0	0	0	0	0	0	2	0	0	0	0	0
ASV1687	0	4	3	1	0	0	9	3	30	2	8	3	18	12	7	7	4	0	0	0	0	0	0	0	4	2	1	0	1	0	30	1	0	1	5	4	0	0	0	0	1	0	0	4	1	0	0	0	3
ASV4295	0	0	0	1	0	0	2	0	2	3	1	1	7	1	2	3	3	0	0	0	0	0	0	0	0	0	0	0	0	0	3	0	1	0	4	3	10	0	0	0	0	0	0	0	0	0	0	0	0
ASV3404	1	0	0	0	0	0	8	1	5	0	3	2	7	3	7	0	1	0	0	0	0	0	0	0	0	0	0	0	3	0	7	0	2	0	4	0	0	0	0	0	0	0	0	0	0	0	9	9	0
ASV7153	0	0	0	1	0	0	0	0	0	0	2	0	0	0	0	1	0	0	0	0	0	0	0	0	0	0	0	0	0	0	1	0	0	0	0	4	0	0	0	0	0	0	0	0	0	0	0	0	0
ASV2641	0	0	0	0	0	0	5	0	9	4	4	6	4	1	2	0	5	2	0	0	0	0	0	0	0	0	0	0	0	0	13	2	0	0	15	16	0	0	0	0	5	0	0	0	0	0	0	0	0
ASV4123	0	0	0	1	0	0	2	1	2	1	4	1	6	2	2	2	0	0	0	0	0	0	0	0	0	0	0	0	1	0	0	0	1	0	9	10	0	0	0	0	3	0	0	0	0	0	0	0	0
ASV3659	0	0	0	0	0	0	5	1	9	1	3	3	5	0	1	1	2	1	0	0	0	0	0	0	0	0	0	1	0	0	13	1	2	0	5	7	0	0	0	0	1	0	0	0	1	0	0	0	0
ASV3460	0	0	0	0	0	0	2	1	7	6	3	4	0	4	7	3	1	0	0	0	0	0	0	0	0	0	0	0	0	0	7	3	3	0	8	7	0	0	0	0	0	0	0	0	0	0	0	0	0
ASV6666	0	0	0	0	0	0	0	0	3	0	1	1	0	0	1	2	0	0	0	0	0	0	0	0	0	0	0	0	0	0	3	0	0	0	1	2	0	0	0	0	0	0	0	0	0	0	0	0	0
ASV6898	0	0	0	0	0	0	1	0	1	1	1	0	1	0	0	1	0	0	0	0	0	0	0	0	0	0	0	0	0	0	1	0	1	0	3	1	0	0	0	0	0	0	0	0	0	0	0	0	0
ASV3173	0	0	0	0	0	0	19	1	21	0	2	0	8	17	4	1	0	0	0	0	0	0	0	0	0	0	0	0	0	0	2	1	0	1	2	2	0	0	1	0	0	0	0	0	0	0	0	0	0
ASV2904	0	2	0	0	0	0	25	3	28	1	3	0	4	2	5	0	0	2	0	0	0	0	0	0	0	0	0	0	0	0	4	0	1	0	3	3	0	1	0	0	2	0	0	0	0	0	0	0	1
ASV6650	0	0	0	0	0	0	1	1	2	2	0	3	0	1	1	0	0	0	0	0	0	0	0	0	0	0	0	0	0	0	0	0	0	0	1	0	0	0	0	0	0	0	0	0	0	0	0	0	0
ASV3500	0	0	0	0	1	0	11	5	31	0	0	0	8	5	5	1	0	0	0	0	0	0	0	0	0	0	0	0	0	0	3	0	0	0	1	1	0	0	0	0	0	0	0	0	0	0	0	0	0
ASV3883	0	0	0	0	0	0	12	2	15	2	0	0	4	5	5	1	0	0	0	0	0	0	0	0	0	1	0	0	0	0	1	0	0	0	0	5	0	0	0	0	1	0	0	0	0	0	0	0	0
ASV6357	0	0	0	0	0	0	4	0	5	1	0	0	4	1	0	1	0	0	0	0	0	0	0	0	0	0	0	0	0	0	1	0	0	0	0	0	0	0	0	0	0	0	0	0	0	0	0	0	0
ASV4423	0	0	0	0	0	0	3	1	5	7	3	2	0	0	0	2	1	1	0	0	0	0	0	0	0	0	0	0	0	0	1	0	0	0	2	3	0	0	0	0	0	0	0	0	0	0	0	0	0
ASV3305	0	0	1	0	0	0	8	12	9	5	8	2	6	3	3	0	1	0	0	0	0	0	0	0	0	0	0	0	0	0	5	1	1	0	4	3	0	0	0	1	0	0	0	0	0	0	0	0	0
ASV4243	0	0	0	0	0	0	3	6	4	2	3	0	5	3	3	0	0	0	0	0	0	0	0	0	0	0	0	0	0	0	6	0	0	0	2	1	0	0	0	0	0	0	0	0	0	0	0	0	0
ASV6366	0	0	0	0	0	0	0	4	4	2	0	0	0	0	0	1	0	0	0	0	0	0	0	0	0	0	0	0	0	0	0	0	0	0	1	0	0	0	0	0	0	0	0	0	0	0	0	0	0
ASV6659	0	0	0	0	0	0	1	0	4	2	0	0	0	0	0	1	0	0	0	0	0	0	0	0	0	0	0	0	0	0	2	0	0	0	0	0	0	0	0	0	0	0	0	0	0	0	0	0	0
ASV4420	0	0	0	0	0	0	2	0	17	2	1	0	5	2	0	0	0	0	0	0	0	0	0	0	0	0	0	0	0	0	5	0	1	0	1	3	0	0	0	0	0	0	0	0	0	0	0	0	0
ASV2601	0	0	0	0	0	0	4	3	22	5	6	7	8	3	11	7	1	0	0	1	0	0	0	0	0	0	0	0	1	0	14	3	0	0	3	3	0	0	0	0	0	0	0	0	0	0	0	0	0
ASV4016	0	0	0	0	0	0	1	0	8	0	2	4	3	3	5	3	0	0	0	0	0	0	0	0	0	0	0	0	0	0	13	0	0	0	5	1	0	0	0	0	0	0	0	0	0	0	0	0	0
ASV5587	0	0	0	0	0	0	0	0	0	0	0	0	0	0	0	0	0	0	0	0	0	0	0	0	0	0	0	0	0	0	0	0	0	0	0	0	0	0	0	4	6	0	0	2	0	0	7	7	0
ASV2256	0	0	0	0	0	0	0	0	0	0	0	0	1	1	1	0	0	0	0	0	0	0	0	0	1	5	0	2	0	11	1	2	2	0	0	0	0	3	0	31	15	4	0	6	2	9	11	11	0
ASV2911	0	0	0	0	0	0	0	0	0	0	0	0	0	1	0	5	1	0	0	0	0	0	0	0	0	0	0	1	0	0	0	0	0	0	0	0	0	1	2	4	53	5	0	5	7	6	5	5	0
ASV837	0	0	0	0	0	0	0	0	0	0	0	0	1	12	2	4	1	0	0	0	0	0	0	0	2	2	0	0	2	0	0	0	0	1	0	0	34	27	7	95	93	0	9	78	33	48	22	22	0
ASV3950	0	0	0	0	0	0	0	0	0	0	0	0	0	1	1	1	0	0	0	0	0	0	0	0	0	0	0	0	0	0	0	0	0	0	0	0	5	0	0	6	11	3	0	4	17	1	3	3	0
ASV6451	0	0	0	0	0	0	2	2	2	1	2	0	1	0	0	0	2	0	0	0	0	0	0	0	0	0	0	0	0	0	0	0	1	0	0	0	0	0	0	0	0	0	0	0	0	0	0	0	0
ASV2808	0	0	0	0	0	0	8	5	16	9	11	0	2	4	1	1	3	1	0	0	0	0	0	0	0	0	0	0	0	0	4	1	2	0	6	9	0	0	0	0	0	0	0	5	0	0	5	5	0
ASV4628	0	0	0	0	0	0	7	5	8	1	0	0	2	2	2	0	0	0	0	0	0	0	0	0	0	0	0	0	0	0	5	0	4	0	4	1	0	0	0	0	0	0	0	0	0	0	0	0	0
ASV5088	0	0	0	0	0	0	4	5	10	0	0	0	6	2	1	0	0	0	0	0	0	0	0	0	0	2	0	0	0	0	1	0	1	0	0	0	1	0	0	0	0	0	0	0	0	0	0	0	0
ASV5212	0	0	0	0	0	0	0	1	6	4	8	0	2	0	0	2	0	0	0	0	0	0	0	0	0	0	0	0	0	0	0	0	1	0	4	1	0	0	0	2	0	0	0	0	0	0	0	0	0
ASV5881	0	0	0	0	0	0	3	1	4	2	3	2	0	0	0	2	1	0	0	0	0	0	0	0	0	0	0	0	0	0	0	0	0	0	1	0	0	0	0	0	0	0	0	0	0	0	0	0	0
ASV6890	0	0	0	0	0	0	1	0	1	0	6	1	0	0	1	0	0	1	0	0	0	0	0	0	0	0	0	0	0	0	0	0	0	0	0	0	0	0	0	0	0	0	0	0	0	0	0	0	0
ASV2103	0	0	0	0	0	0	13	1	18	13	5	2	15	6	13	4	2	2	0	0	0	0	0	0	0	0	0	0	1	1	6	0	0	0	16	5	0	0	0	1	6	0	0	0	3	0	0	0	0
ASV4569	0	0	0	0	0	0	4	7	6	1	0	0	4	1	3	1	2	0	0	0	0	0	0	0	0	0	0	0	1	0	2	0	0	0	2	2	0	0	0	0	0	0	0	0	0	0	0	0	0
ASV806	0	0	2	0	0	0	52	12	76	29	25	28	45	18	44	24	7	3	0	0	0	0	0	0	0	2	0	0	2	10	26	2	9	2	28	14	0	0	0	10	1	0	0	1	0	0	0	0	0
ASV21	2	1	1	0	0	0	1	0	0	0	0	0	0	0	7	0	0	0	0	0	1	0	0	1	0	0	1	0	0	0	0	0	1	0	0	0	0	2	1	12	4	2	0	18	0	2	2	2	0
ASV1565	0	0	0	0	0	0	0	0	0	0	0	0	0	0	0	1	3	1	0	0	0	0	0	0	0	0	0	0	0	0	0	0	0	1	0	1	7	0	2	19	20	0	0	5	0	9	4	4	0
ASV2876	0	0	0	0	0	0	0	0	0	0	0	0	0	4	4	3	1	0	0	0	0	0	0	0	0	0	0	0	0	2	0	4	0	0	0	0	0	0	0	24	16	2	3	6	7	9	9	9	0
ASV5717	0	0	0	0	0	0	0	0	0	0	0	0	0	0	0	2	1	12	0	0	0	0	0	0	0	0	0	0	0	0	0	0	0	0	0	0	0	0	0	6	2	0	0	0	0	1	0	0	0
ASV4802	0	0	0	0	0	0	0	0	0	0	0	0	0	0	0	3	0	0	0	0	0	0	0	0	0	0	0	0	0	0	0	18	0	0	0	0	0	0	0	1	3	0	0	7	5	1	0	0	0
ASV3696	0	0	0	0	0	0	0	0	0	0	0	0	0	2	0	0	0	0	0	0	0	0	0	0	0	0	0	0	0	0	0	36	0	0	0	0	5	1	0	10	6	0	0	4	0	2	0	0	0
ASV7054	0	0	0	0	0	0	0	0	0	0	0	0	3	0	0	0	0	0	0	0	0	0	0	0	0	0	0	0	0	0	3	1	3	0	0	0	0	0	1	0	0	0	0	0	0	0	0	0	0
ASV6783	0	0	0	0	0	0	0	1	0	0	0	0	2	0	0	0	0	0	0	0	0	0	0	0	0	0	0	0	0	0	2	1	7	0	0	0	0	0	0	0	0	0	0	0	0	0	0	0	0
ASV4173	0	0	0	0	0	0	0	0	0	0	0	0	0	0	0	1	0	0	0	0	0	0	0	0	0	0	0	0	0	0	1	3	0	1	0	0	0	1	0	16	23	1	0	0	3	1	0	0	0
ASV5093	0	0	0	0	0	0	0	0	0	0	0	0	0	1	0	0	2	0	0	0	0	0	0	0	0	0	0	0	0	0	1	0	0	2	0	0	0	0	0	3	3	1	0	11	2	5	0	0	0
ASV3790	0	0	0	0	0	0	0	0	0	0	0	0	0	0	0	1	0	0	0	0	0	0	0	0	0	0	0	0	0	0	8	11	1	1	0	0	0	0	0	11	12	0	0	2	0	3	6	6	0
ASV4530	0	0	0	0	0	0	0	0	0	0	0	0	0	0	0	1	0	0	0	0	0	0	0	0	0	0	0	0	0	0	2	10	0	0	0	0	0	0	0	11	5	2	0	3	5	4	0	0	0
ASV5375	0	0	0	0	0	0	0	0	0	0	0	0	0	0	0	0	0	0	0	0	0	0	0	0	0	0	0	0	0	0	0	0	0	0	0	0	0	1	1	0	0	0	5	8	14	0	0	0	0
ASV5027	0	0	0	0	0	0	0	0	0	0	0	0	0	0	0	4	0	0	0	0	0	0	0	0	0	0	0	0	0	0	0	0	0	2	0	0	0	0	0	25	1	0	1	0	0	1	0	0	0
ASV5376	0	0	0	0	0	0	0	0	0	0	0	0	0	0	0	0	0	0	0	0	0	0	0	0	0	0	0	0	0	0	0	0	0	0	0	0	0	0	0	16	8	0	0	0	0	3	1	1	0
ASV186	0	0	0	0	0	0	0	0	0	0	0	0	0	0	1	1	2	0	0	1	0	0	0	0	29	6	1	2	52	6	0	2	0	0	0	1	237	175	31	356	396	177	62	249	202	232	258	258	0
ASV6914	0	0	0	0	0	0	0	0	0	0	0	0	1	0	0	4	0	1	0	0	0	0	0	0	0	0	0	0	0	0	2	0	0	0	0	0	0	0	0	0	0	0	0	0	0	0	0	0	0
ASV1483	0	0	0	0	0	0	0	0	0	0	0	0	0	0	0	0	0	0	0	0	0	0	0	0	0	0	0	0	0	0	0	0	0	0	0	1	0	0	1	41	77	2	0	4	3	26	58	58	0
ASV4932	0	0	0	0	0	0	0	0	0	0	0	0	0	0	0	0	0	0	0	0	0	0	0	0	0	0	0	0	0	1	0	0	0	0	0	0	0	0	1	21	5	0	0	0	0	8	0	0	0
ASV4037	0	0	0	0	0	0	0	0	0	0	0	0	0	0	0	0	0	0	0	0	0	0	0	0	0	0	0	2	0	1	0	0	0	2	0	0	0	0	0	16	16	0	0	0	0	6	6	6	0
ASV6016	0	0	0	0	0	0	0	0	0	0	0	0	0	0	0	0	0	0	0	0	0	0	0	0	0	0	0	0	0	0	0	0	0	0	0	0	0	0	0	2	4	0	0	0	0	1	7	7	0
ASV3454	0	0	1	0	0	0	11	4	10	2	5	5	3	2	2	4	0	0	0	0	0	0	0	0	0	0	0	0	0	0	6	0	0	0	5	7	0	0	0	0	0	0	0	0	0	0	0	0	0
ASV4905	0	0	0	0	0	0	5	0	10	1	3	3	1	0	1	0	0	1	0	0	0	0	0	0	0	0	0	0	0	0	2	0	0	0	0	1	0	0	0	2	0	0	0	0	0	0	0	0	0
ASV4421	0	0	0	0	0	0	4	1	3	1	5	3	0	1	0	4	1	1	0	0	0	0	0	0	0	0	0	0	0	3	0	0	0	0	2	3	0	0	0	0	1	0	0	0	0	0	0	0	0
ASV3220	0	0	0	0	0	0	4	0	12	9	8	17	0	0	0	7	1	2	0	0	0	0	0	0	0	0	0	0	0	0	0	0	0	0	3	10	0	0	0	4	1	0	0	0	0	0	0	0	0
ASV5435	0	0	0	0	0	0	0	0	0	0	0	0	0	0	0	0	0	0	0	0	0	0	0	0	0	0	0	0	0	0	0	0	0	0	0	0	0	0	2	10	2	1	0	6	7	0	0	0	0
ASV2717	0	0	0	0	0	0	0	0	0	0	0	0	0	0	0	0	0	0	0	0	0	0	0	0	0	3	0	0	0	0	0	0	1	0	1	2	0	0	0	0	0	0	0	0	0	0	0	0	0
ASV1962	0	0	0	0	0	0	0	0	0	0	0	0	0	0	0	5	0	0	0	0	0	0	0	0	0	0	0	1	0	0	0	12	0	1	0	0	10	3	3	28	44	3	0	30	32	12	0	0	0
ASV2802	0	0	0	0	0	0	0	0	0	0	0	0	0	0	0	0	0	0	0	0	0	0	0	0	0	0	0	0	0	0	0	3	0	0	0	0	4	0	1	17	24	1	0	16	18	7	8	8	0
ASV5374	0	0	0	0	0	0	0	0	0	0	0	0	0	0	0	0	0	0	0	0	0	0	0	0	0	0	0	0	0	0	0	0	0	0	0	0	8	0	0	2	1	0	0	4	0	0	0	0	0
ASV5045	0	0	0	0	0	0	0	0	0	0	0	0	0	0	0	0	0	0	0	0	0	0	0	0	0	0	0	0	0	0	0	0	0	0	0	0	4	1	0	2	5	0	0	9	3	1	3	3	0
ASV1556	0	0	0	0	0	0	0	0	0	0	0	0	0	2	1	0	1	0	0	0	0	0	0	0	0	0	0	0	2	0	0	2	2	0	0	0	61	3	4	26	34	0	4	26	26	5	26	26	0
ASV4499	0	0	0	0	0	0	0	0	0	0	0	0	0	0	0	0	0	0	0	0	0	0	0	0	0	0	0	0	0	0	0	1	0	0	0	0	18	1	1	0	0	0	0	6	17	0	0	0	0
ASV3246	0	0	0	0	0	0	0	0	0	0	0	0	0	0	0	1	0	0	0	0	0	0	0	0	0	0	0	0	0	0	0	0	0	0	0	0	0	0	0	51	9	0	0	0	0	23	0	0	0
ASV3933	0	0	0	0	0	0	0	0	0	0	0	0	0	0	0	0	0	0	0	0	0	0	0	0	0	0	0	2	0	0	0	0	0	1	0	0	0	0	1	12	33	4	0	4	0	1	0	0	0
ASV655	0	0	0	0	0	0	0	0	0	0	0	0	2	0	0	1	0	0	0	0	0	0	0	0	0	0	0	0	0	0	0	0	0	4	0	0	0	0	152	103	72	116	0	29	7	73	26	26	0
ASV785	0	0	0	0	0	0	0	0	0	0	0	0	0	0	3	1	0	0	0	0	0	0	0	0	0	0	0	0	1	0	0	0	0	0	0	0	0	57	5	73	215	116	0	58	11	38	15	15	0
ASV1669	0	0	0	0	0	0	0	0	0	0	0	0	0	0	0	0	1	0	0	0	0	0	0	0	0	0	0	0	0	0	0	0	0	0	0	0	0	0	0	32	11	13	0	16	5	6	4	4	0
ASV1712	0	0	0	0	0	0	0	0	0	0	0	0	0	2	3	0	0	0	0	0	0	0	0	0	0	0	0	0	0	0	0	1	0	3	0	0	57	6	7	36	18	4	5	22	29	21	4	4	0
ASV845	0	0	0	0	0	0	0	0	0	0	0	0	0	0	0	0	1	0	0	0	0	0	0	0	0	0	0	0	0	0	0	0	0	0	0	0	0	0	0	53	38	65	0	0	0	17	194	194	0
ASV7466	0	0	0	0	0	0	0	0	0	0	0	0	0	0	0	1	0	0	0	0	0	0	0	0	0	0	0	0	0	0	0	0	0	0	0	0	0	1	0	0	0	3	0	1	0	0	1	1	0
ASV5668	0	0	0	0	0	0	0	0	0	0	0	0	0	0	0	0	0	0	0	0	0	0	0	0	0	0	0	0	0	0	0	0	0	0	0	0	0	0	0	15	7	1	0	0	0	2	0	0	0
ASV245	0	0	0	0	1	0	0	0	0	0	0	0	0	0	0	1	0	0	1	0	1	0	0	0	0	0	0	3	9	0	2	0	0	0	1	7	0	228	3	205	208	444	0	63	1	386	312	312	1
ASV81	0	0	0	0	0	0	0	0	0	0	0	0	3	6	1	7	8	3	0	0	0	0	1	0	8	2	0	0	4	6	2	5	0	1	1	1	327	1067	229	698	493	631	86	413	193	1096	959	959	3
ASV2602	0	0	0	0	0	0	21	1	13	0	0	2	27	6	6	3	1	0	0	0	0	0	0	0	0	0	0	0	0	0	6	0	0	0	4	3	0	0	0	0	0	0	1	0	0	0	0	0	0
ASV1226	0	3	1	0	0	0	16	0	48	6	7	18	30	24	20	16	7	3	0	0	0	0	0	0	0	0	0	0	0	8	24	0	2	0	16	28	0	2	0	0	2	0	0	12	1	0	0	0	0
ASV4573	0	0	0	0	0	0	4	0	9	7	8	1	0	4	0	2	1	0	0	0	0	0	0	0	0	0	0	0	0	0	0	0	0	0	2	4	0	0	0	0	0	0	0	0	0	0	0	0	0
ASV7768	0	0	0	0	0	0	1	0	0	2	1	0	0	0	0	0	1	0	0	0	0	0	0	0	0	0	0	0	0	0	0	0	0	0	1	0	0	0	0	0	0	0	0	0	0	0	0	0	0
ASV7770	0	0	0	0	0	0	1	0	0	3	1	0	0	0	0	0	0	1	0	0	0	0	0	0	0	0	0	0	0	0	0	0	0	0	0	0	0	0	0	0	0	0	0	0	0	0	0	0	0
ASV721	0	0	3	0	0	1	86	67	43	33	19	14	34	26	36	18	5	3	0	0	0	0	0	0	0	0	1	1	0	4	17	10	8	2	54	49	0	0	0	0	2	0	0	0	2	0	0	0	6
ASV4164	0	0	0	0	0	0	7	4	3	1	1	2	5	3	4	1	0	0	0	0	0	0	0	0	0	0	0	0	0	0	0	0	0	0	3	6	0	0	0	3	0	0	0	0	0	0	0	0	0
ASV7284	0	0	0	0	0	0	0	0	0	0	1	1	1	0	0	0	0	0	0	0	0	0	0	0	0	0	0	0	0	0	1	0	0	0	2	1	0	0	0	0	0	0	0	0	0	0	0	0	0
ASV1038	0	1	0	0	0	0	30	19	31	56	12	15	17	11	15	25	4	3	0	0	0	0	0	0	0	0	0	3	0	0	53	3	11	0	39	17	0	0	0	1	4	0	0	2	6	0	4	4	1
ASV6354	0	0	0	0	0	0	4	2	1	0	0	0	4	2	0	0	0	0	0	0	0	0	0	0	0	0	0	0	0	0	0	0	0	0	0	0	0	0	0	0	0	0	0	0	0	0	0	0	0
ASV7601	0	0	0	0	0	0	3	1	0	0	0	1	1	0	1	0	0	0	0	0	0	0	0	0	0	0	0	0	0	0	0	0	0	0	0	0	0	0	0	0	0	0	0	0	0	0	0	0	0
ASV1022	2	2	2	1	0	0	47	1	17	5	3	5	39	21	46	12	6	0	0	0	0	0	0	0	1	0	0	0	1	0	8	0	2	0	8	7	0	0	1	0	2	0	0	0	0	0	4	4	2
ASV998	1	1	7	0	0	0	56	2	38	3	3	14	44	33	42	13	3	1	0	0	0	0	0	0	0	0	0	0	0	2	6	0	2	0	13	8	0	0	0	0	2	0	0	0	0	0	0	0	0
ASV963	2	7	6	1	0	1	70	1	41	8	6	6	56	26	64	11	4	1	0	0	0	0	0	0	0	0	0	2	0	1	4	0	1	0	7	12	0	0	0	0	0	0	0	0	0	0	0	0	0
ASV7588	0	0	0	0	0	0	2	0	1	0	1	0	1	0	1	0	0	0	0	0	0	0	0	0	0	0	0	0	0	0	0	0	0	0	0	0	0	0	0	0	0	0	0	0	0	0	0	0	0
ASV4965	0	0	0	0	0	0	16	1	4	0	0	0	3	0	2	0	0	0	0	0	0	0	0	0	0	0	0	0	0	0	1	0	0	0	0	0	0	0	0	0	0	0	0	0	0	0	0	0	0
ASV4626	0	0	0	0	0	0	10	0	3	1	0	0	6	7	0	0	0	1	0	0	0	0	0	0	0	0	0	0	0	0	2	0	2	0	0	2	0	0	0	0	0	0	0	0	0	0	0	0	0
ASV4613	1	0	1	0	0	0	17	0	4	0	0	0	6	4	4	0	0	0	0	0	0	0	0	0	0	0	0	0	0	0	1	0	1	0	0	0	0	0	0	0	0	0	0	0	0	0	0	0	0
ASV2377	0	0	1	0	0	0	35	1	16	0	2	1	31	16	12	2	1	0	0	0	0	0	0	0	0	2	0	0	0	0	0	0	0	0	0	0	0	0	0	0	0	0	0	0	0	0	0	0	0
ASV4785	0	0	0	0	0	0	9	0	11	1	0	0	4	5	5	1	0	0	0	0	0	0	0	0	0	0	0	0	0	0	0	0	0	0	0	0	0	0	0	0	1	0	0	0	0	0	0	0	0
ASV5550	0	0	0	0	0	0	8	0	1	1	0	0	3	0	3	1	0	0	0	0	0	0	0	0	0	0	0	0	0	0	2	0	1	0	1	0	0	0	0	0	0	0	0	0	0	0	0	0	0
ASV224	3	9	26	3	1	0	400	15	291	12	8	10	356	185	364	33	12	4	0	0	0	0	0	1	3	4	1	2	6	0	92	12	36	2	48	48	4	0	1	0	0	0	0	0	0	1	5	5	0
ASV832	1	0	5	0	0	0	117	6	77	1	8	0	85	56	71	10	0	1	0	0	0	0	0	0	0	0	0	2	1	0	18	0	11	0	9	8	8	0	0	0	0	1	0	0	0	0	0	0	0
ASV1554	0	0	2	0	0	0	51	1	40	1	3	3	41	16	30	4	0	2	0	0	0	0	0	0	0	1	0	0	0	0	7	1	5	0	11	5	0	0	0	0	1	0	0	0	0	0	0	0	0
ASV2884	0	2	2	0	0	0	17	2	21	0	1	0	14	21	11	2	0	0	0	0	0	0	0	0	0	0	0	0	0	0	4	0	2	0	0	1	0	0	0	0	0	0	0	0	0	0	0	0	0
ASV6765	0	0	0	0	0	0	3	0	0	1	0	0	2	0	2	0	0	0	0	0	0	0	0	0	0	0	0	0	0	0	1	0	0	0	0	2	0	0	0	0	0	0	0	0	0	0	0	0	0
ASV991	2	1	6	0	0	0	77	2	65	3	6	2	75	28	54	14	2	2	0	0	0	0	0	0	0	0	1	0	1	0	16	4	6	0	14	13	0	1	0	0	0	0	0	0	1	0	0	0	0
ASV3874	0	0	1	0	0	0	6	0	9	0	0	1	6	6	11	0	0	0	0	0	0	0	0	0	0	0	0	0	0	0	0	1	1	0	1	1	0	0	0	0	0	0	0	0	0	0	0	0	0
ASV3501	0	0	0	0	0	0	10	0	2	1	0	1	7	6	7	1	0	0	0	0	0	0	0	0	0	0	0	0	0	0	2	0	3	0	3	4	0	0	0	0	0	0	0	0	0	0	0	0	0
ASV2908	0	0	0	0	0	0	11	1	30	1	2	2	4	7	13	2	1	0	0	0	0	0	0	0	0	1	0	0	3	0	3	0	1	0	2	0	0	0	0	0	0	0	0	0	1	0	0	0	0
ASV1176	0	1	6	1	0	0	43	0	54	3	3	13	42	27	36	14	6	1	0	0	0	0	0	0	1	0	0	0	2	3	11	11	8	0	13	11	0	0	1	1	0	0	0	0	1	0	0	0	0
ASV4095	0	0	0	0	0	0	4	0	4	0	1	1	10	4	4	1	0	2	0	0	0	0	0	0	0	0	0	0	0	0	2	0	0	0	2	3	0	0	0	0	0	0	0	0	0	0	0	0	0
ASV1051	0	0	3	0	1	0	47	1	56	5	4	14	40	53	38	9	4	1	0	0	0	0	0	0	0	2	0	0	0	1	12	7	4	0	21	15	10	0	0	0	1	0	0	3	0	0	0	0	0
ASV2326	1	0	1	0	0	0	12	0	21	1	4	6	14	10	9	3	2	2	0	0	0	0	0	0	0	0	0	0	0	7	8	0	1	0	3	5	0	0	0	0	2	0	0	0	0	0	0	0	0
ASV6069	0	0	0	0	0	0	1	0	2	0	1	1	6	1	0	2	1	0	0	0	0	0	0	0	0	0	0	0	0	0	0	1	0	0	1	0	0	0	0	0	0	0	0	0	0	0	0	0	0
ASV4522	0	0	0	0	0	0	10	8	17	0	0	0	1	3	1	0	0	1	0	0	0	0	0	0	0	0	0	0	0	0	2	0	0	0	0	0	0	0	0	0	0	0	0	0	0	0	0	0	0
ASV6143	0	0	0	0	0	0	0	0	0	1	2	0	0	0	0	1	0	2	0	0	0	0	0	0	0	0	0	0	0	3	0	0	0	0	2	1	0	0	0	0	1	0	0	0	0	0	0	0	0
ASV4956	0	0	0	1	0	0	4	4	4	5	6	2	2	0	0	1	0	0	0	0	0	0	0	0	0	0	0	0	0	1	0	0	0	0	0	2	0	0	0	0	0	0	0	0	0	0	0	0	0
ASV765	0	1	1	1	1	0	47	76	64	34	37	1	51	39	32	11	9	1	0	0	0	0	0	0	0	0	0	0	0	0	43	10	10	0	21	20	0	1	0	0	0	0	0	1	0	0	0	0	0
ASV2663	1	0	0	0	1	0	17	10	11	3	5	1	4	11	5	4	0	0	0	0	0	0	0	0	0	0	0	0	0	0	16	0	1	0	2	1	0	0	0	0	1	0	0	0	0	0	0	0	0
ASV2557	0	1	0	1	0	0	13	4	17	7	9	3	15	8	6	3	2	0	0	0	0	0	0	0	0	0	0	0	0	0	2	1	1	1	6	7	0	0	0	0	0	0	0	0	0	0	0	0	0
ASV516	1	3	4	5	1	0	81	132	134	24	36	10	61	85	71	13	7	1	0	0	0	0	0	0	0	0	2	0	0	0	112	6	10	0	31	17	4	1	0	0	2	3	0	2	0	2	7	7	2
ASV1088	1	0	2	0	1	0	43	51	49	16	12	2	32	30	19	7	5	2	0	0	0	0	0	0	0	0	0	0	0	0	53	2	11	0	9	16	0	0	1	0	0	0	0	4	2	0	0	0	0
ASV6440	0	0	0	0	0	0	4	1	5	0	1	0	0	0	0	1	1	0	0	0	0	0	0	0	0	0	0	0	0	0	0	0	0	0	0	0	0	0	0	0	0	0	0	0	0	0	0	0	0
ASV4166	0	0	0	0	0	0	4	1	11	3	4	2	3	4	1	2	0	0	0	0	0	0	0	0	0	0	0	0	0	0	11	0	1	0	2	2	0	0	0	0	0	0	0	0	0	0	0	0	0
ASV4670	0	0	1	0	0	0	3	0	8	3	2	4	2	1	3	1	0	1	0	0	0	0	0	0	0	0	0	0	0	1	3	0	0	0	2	4	1	0	0	0	0	0	0	0	0	0	0	0	0
ASV2843	0	0	0	1	0	0	5	4	16	4	1	1	5	1	5	7	2	0	0	0	0	0	0	0	0	0	0	0	0	0	20	1	3	0	9	1	6	0	0	0	0	0	0	0	0	0	0	0	0
ASV4850	0	0	0	0	0	0	2	23	4	0	0	0	3	0	1	0	0	1	0	0	0	0	0	0	0	0	0	0	0	0	2	0	0	0	0	0	0	0	0	0	0	0	0	0	0	0	0	0	0
ASV1909	0	0	1	0	0	0	3	2	25	19	11	7	3	9	5	7	3	0	0	0	0	0	0	0	0	0	0	2	1	0	4	3	1	1	11	26	0	0	0	2	2	1	0	0	0	0	0	0	4
ASV4727	0	0	0	0	0	0	1	0	1	3	0	1	1	3	2	0	0	1	0	0	0	0	0	0	0	0	0	0	0	0	0	4	1	0	8	8	0	0	0	0	0	0	0	0	0	0	0	0	0
ASV8146	0	0	0	0	0	0	1	1	0	0	0	0	0	0	0	0	0	0	0	0	0	0	0	0	0	0	0	0	0	0	0	0	0	0	1	1	0	0	0	0	0	0	0	0	0	0	0	0	0
ASV2698	0	2	0	0	0	0	0	0	7	7	9	9	0	5	3	8	2	2	0	0	0	0	0	0	0	0	0	0	0	0	1	4	1	0	9	14	0	0	0	5	0	0	0	0	0	0	4	4	0
ASV6568	0	0	0	0	0	0	0	0	2	2	1	1	1	0	1	3	0	3	0	0	0	0	0	0	0	0	0	0	0	0	0	0	0	0	1	0	0	0	0	0	0	0	0	0	0	0	0	0	0
ASV2074	0	0	0	0	1	0	5	2	2	13	16	7	6	0	3	7	3	0	0	0	0	0	0	0	2	0	0	0	0	1	5	1	1	1	11	21	0	0	0	0	3	0	0	0	0	0	0	0	0
ASV6545	0	0	0	0	0	0	3	0	1	1	1	1	0	2	0	1	0	0	0	0	0	0	0	0	0	0	0	0	0	0	2	0	0	0	0	0	0	0	0	0	0	0	0	0	0	0	0	0	0
ASV6553	0	0	0	0	0	0	4	1	3	0	0	0	2	0	0	0	1	0	0	0	0	0	0	0	0	0	0	0	0	0	2	0	0	0	0	1	0	0	0	0	0	0	0	0	0	0	0	0	0
ASV2585	0	0	0	0	0	0	19	2	10	5	2	1	8	14	4	5	0	1	0	0	0	0	0	0	0	0	0	0	0	0	14	0	0	2	3	5	0	0	1	0	2	0	0	0	0	0	0	0	0
ASV2739	0	0	0	0	0	0	6	0	16	2	4	2	14	9	6	3	1	0	0	0	0	0	0	0	1	0	0	0	0	1	15	3	0	0	4	7	0	0	0	0	0	0	0	2	0	0	1	1	0
ASV6434	0	0	0	1	0	0	3	0	3	1	3	1	2	0	0	0	0	0	0	0	0	0	0	0	0	0	0	0	0	0	1	0	0	0	0	0	0	0	0	0	0	0	0	0	0	0	0	0	0
ASV7307	0	0	0	0	0	0	3	0	3	0	1	0	0	0	2	0	0	0	0	0	0	0	0	0	0	0	0	0	0	0	0	0	0	0	0	0	0	0	0	0	0	0	0	0	0	0	0	0	0
ASV5625	0	0	0	0	0	0	7	8	2	2	0	0	1	0	0	0	0	1	0	0	0	0	0	0	0	0	0	0	0	0	1	0	0	0	0	1	0	0	0	0	0	0	0	0	0	0	0	0	0
ASV7956	0	0	0	0	0	0	0	2	1	1	0	0	0	0	0	0	0	0	0	0	0	0	0	0	0	0	0	0	0	0	1	0	0	0	0	0	0	0	0	0	0	0	0	0	0	0	0	0	0
ASV1266	1	0	1	0	0	0	31	91	32	12	7	2	30	21	24	10	5	1	0	0	0	0	0	0	1	0	0	0	0	0	18	1	8	0	7	4	0	0	0	0	3	0	0	0	0	0	0	0	0
ASV3309	0	0	0	0	0	0	9	13	2	1	0	0	1	6	6	1	0	0	0	0	0	0	0	0	0	0	0	0	0	0	11	0	2	0	0	0	0	0	0	0	0	0	0	0	0	0	0	0	0
ASV4160	0	0	0	1	0	0	1	19	6	0	2	1	5	4	4	0	0	0	0	0	0	0	0	0	0	0	0	0	0	0	5	0	0	0	0	1	0	0	0	0	0	0	0	0	0	1	0	0	0
ASV3256	0	0	2	0	1	0	11	23	12	1	2	0	12	7	6	1	0	0	0	0	0	0	0	0	0	0	0	0	0	0	0	0	1	0	0	0	0	0	0	0	0	0	0	0	0	0	0	0	1
ASV3217	0	4	0	1	0	0	8	13	7	2	3	0	12	4	6	5	0	0	0	0	0	0	0	0	0	0	0	0	0	0	6	0	2	0	2	5	0	0	0	0	2	0	0	0	0	0	0	0	2
ASV4418	0	0	0	1	0	0	1	19	3	1	4	0	0	3	5	0	0	0	0	0	0	0	0	0	0	0	0	0	0	0	2	0	2	0	0	2	0	0	0	0	2	0	0	0	0	0	0	0	0
ASV4856	0	0	0	0	0	0	1	10	3	0	1	0	5	2	5	0	0	1	0	0	0	0	0	0	0	0	0	0	0	0	1	0	0	0	1	0	0	1	0	0	0	0	0	2	0	0	0	0	0
ASV1166	0	2	0	0	0	0	17	85	34	20	7	4	35	22	22	5	8	4	0	0	0	0	0	0	0	0	1	0	0	0	17	2	7	1	6	14	0	0	0	0	0	0	0	3	0	0	0	0	3
ASV1890	1	0	4	0	0	0	8	44	20	4	3	2	13	19	16	3	1	0	0	0	0	0	0	0	0	0	0	0	0	0	16	2	7	0	3	5	0	0	0	0	0	0	1	2	0	0	0	0	0
ASV3757	0	0	0	0	0	0	1	14	6	3	1	1	5	4	2	3	1	0	0	0	0	0	0	0	0	0	0	0	0	0	3	0	2	0	1	1	0	0	0	0	0	0	0	0	0	0	0	0	0
ASV2207	0	0	0	0	0	0	11	25	19	5	6	1	10	6	14	1	4	0	0	0	0	0	0	0	0	0	0	0	0	1	7	1	5	0	3	5	0	0	1	0	1	0	0	0	1	0	0	0	0
ASV3194	0	0	0	0	0	0	10	13	8	2	1	0	7	3	3	6	0	0	0	0	0	0	0	0	0	0	0	0	0	0	6	0	3	0	3	3	0	0	0	0	0	0	0	0	0	0	0	0	0
ASV3353	0	4	0	0	0	0	7	1	4	4	4	4	5	4	1	4	0	1	0	0	0	0	0	0	0	0	0	0	2	0	2	0	0	0	18	4	0	0	0	0	0	0	0	0	0	0	0	0	0
ASV7623	0	0	0	0	0	0	0	0	0	1	0	1	0	2	1	0	0	1	0	0	0	0	0	0	0	0	0	0	0	0	0	0	0	0	0	0	0	0	0	0	0	0	0	0	0	0	0	0	0
ASV4207	0	0	0	0	0	0	3	0	1	1	2	8	2	1	0	2	1	1	0	0	0	0	0	0	0	0	0	2	3	0	1	0	0	0	12	1	0	0	0	0	0	0	0	0	0	0	0	0	0
ASV4340	0	0	0	0	0	0	6	2	5	2	2	2	0	0	1	2	1	0	0	0	0	0	0	0	0	0	0	0	1	0	1	0	0	0	11	3	0	0	0	0	0	0	0	0	0	0	0	0	0
ASV7429	0	0	0	0	0	0	0	0	1	1	1	1	0	0	0	2	0	0	0	0	0	0	0	0	0	1	0	0	0	0	0	0	0	0	0	0	0	0	0	0	0	0	0	0	0	0	0	0	0
ASV1714	0	0	0	0	0	0	20	7	23	10	10	7	11	13	7	5	1	0	0	0	0	0	0	0	0	0	0	0	1	1	11	1	2	0	9	19	0	0	0	0	8	1	0	0	0	0	0	0	0
ASV2981	0	1	2	0	0	0	7	4	7	0	4	5	6	2	3	7	1	1	0	0	0	0	0	0	0	0	0	0	0	0	11	1	2	0	12	5	0	0	0	0	1	0	0	0	5	0	0	0	0
ASV1177	0	0	1	0	0	0	22	17	41	20	17	19	30	16	23	7	5	6	0	0	0	0	0	0	0	0	0	3	0	2	22	2	5	0	29	21	0	0	0	0	5	0	0	0	2	2	0	0	0
ASV1316	0	0	1	0	0	0	34	7	22	8	9	16	23	16	18	9	4	3	0	0	0	0	0	0	0	0	0	0	1	0	18	2	1	0	34	22	0	0	0	0	2	0	0	0	2	0	0	0	0
ASV5634	0	0	0	0	0	0	0	0	1	2	3	1	1	1	4	1	0	0	0	0	0	0	0	0	0	0	0	0	0	0	2	0	0	0	1	0	0	0	0	0	1	0	0	0	0	0	0	0	0
ASV2983	0	0	1	0	0	0	8	0	8	0	1	2	3	5	4	2	1	0	0	0	0	0	0	0	0	0	0	0	1	0	3	0	0	0	6	9	0	1	0	0	0	0	0	0	0	0	0	0	0
ASV6776	0	0	0	0	0	0	2	0	2	0	1	0	0	0	1	1	1	0	0	0	0	0	0	0	0	0	0	0	0	0	2	0	2	0	0	0	0	0	0	0	0	1	0	0	0	0	0	0	0
ASV1927	0	0	0	0	1	0	15	5	14	8	8	3	13	7	7	5	3	3	0	0	0	0	0	0	0	1	0	0	3	0	17	1	2	0	11	10	0	0	0	0	1	0	0	2	0	0	0	0	0
ASV3457	0	0	0	0	0	0	5	1	7	7	7	1	5	5	1	1	4	0	0	0	0	0	0	0	0	0	0	0	0	0	2	0	0	0	7	2	0	0	3	0	0	0	0	0	0	0	0	0	0
ASV1264	0	0	0	0	0	0	29	5	23	16	13	11	22	12	18	28	5	5	0	0	0	0	0	0	0	0	0	4	0	8	14	5	2	0	25	25	0	2	0	1	1	0	0	0	0	0	0	0	0
ASV2284	0	0	1	0	0	0	17	10	32	13	4	1	19	7	3	6	1	1	0	0	0	0	0	0	0	0	0	0	0	1	1	1	0	0	1	4	0	0	0	0	3	0	0	0	0	0	0	0	0
ASV3130	0	0	0	0	0	0	5	2	14	11	3	8	14	8	2	8	0	2	0	0	0	0	0	0	0	0	0	0	0	0	0	0	0	0	6	2	0	0	0	0	0	0	0	0	0	0	0	0	1
ASV4070	0	0	0	0	0	0	2	1	8	0	1	7	5	3	5	0	0	0	0	0	0	0	0	0	0	0	0	0	0	0	0	0	0	0	2	2	0	0	0	0	0	0	0	0	0	0	0	0	0
ASV5633	0	0	0	0	0	0	0	0	1	0	1	2	0	7	0	2	1	0	0	0	0	0	0	0	0	0	0	0	0	1	0	0	0	0	1	0	0	0	0	0	0	0	0	0	0	0	0	0	0
ASV3042	0	0	1	0	0	0	5	0	8	15	1	0	8	6	2	8	0	2	0	0	0	0	0	0	0	0	0	0	0	0	4	0	0	0	2	6	0	0	0	0	0	0	0	3	0	0	0	0	0
ASV1530	0	1	2	2	0	0	18	7	33	19	12	3	12	20	10	16	5	4	0	0	0	0	0	0	0	0	0	3	0	3	13	2	1	0	9	11	0	0	0	1	2	0	0	0	0	0	0	0	0
ASV8161	0	0	0	0	0	0	0	0	0	1	0	0	1	0	0	1	1	0	0	0	0	0	0	0	0	0	0	0	0	0	0	0	0	0	0	0	0	0	0	0	0	0	0	0	0	0	0	0	0
ASV7048	0	0	0	0	0	0	0	0	1	3	3	0	0	1	0	1	0	0	0	0	0	0	0	0	0	0	0	0	0	0	1	0	0	0	0	1	0	0	0	0	0	0	0	0	0	0	0	0	0
ASV1674	0	0	0	0	1	0	0	2	9	34	17	13	3	3	3	19	0	6	0	0	0	0	0	0	0	2	0	0	0	6	3	1	0	0	22	22	0	0	2	0	0	0	0	0	0	1	4	4	0
ASV1181	0	0	1	0	0	0	21	2	38	15	19	20	9	8	16	11	4	2	0	0	0	0	0	0	0	5	0	0	0	6	31	9	1	0	18	23	6	0	0	0	7	0	0	3	0	0	0	0	0
ASV5799	0	0	0	0	0	0	4	2	7	0	1	0	2	1	1	1	0	0	0	0	0	0	0	0	0	0	0	0	0	0	4	0	0	0	0	0	0	0	0	0	0	0	0	0	0	0	0	0	0
ASV872	0	0	0	0	0	0	77	23	61	24	15	17	49	23	27	30	2	4	0	0	0	0	0	0	1	4	0	0	2	0	33	0	10	0	37	20	5	0	0	0	1	0	0	1	0	0	0	0	0
ASV6348	0	0	0	0	0	0	0	0	3	2	1	2	1	0	0	0	0	1	0	0	0	0	0	0	0	0	0	0	0	0	0	0	0	0	1	2	0	0	0	0	0	0	0	0	0	0	0	0	0
ASV5153	0	0	0	0	0	0	6	3	3	3	1	3	3	1	0	2	0	0	0	0	0	0	0	0	1	0	0	0	0	0	5	0	0	0	0	0	0	0	0	0	0	0	0	0	0	0	0	0	0
ASV3327	0	0	0	0	0	0	10	5	4	6	1	2	3	2	4	3	0	0	0	0	0	0	0	0	0	0	0	0	0	1	2	0	1	0	5	0	0	0	0	0	0	0	0	0	0	0	0	0	0
ASV2928	0	0	0	0	0	0	15	1	4	7	7	5	5	0	1	11	3	2	0	0	0	0	0	0	0	0	0	0	0	1	2	0	1	0	4	6	0	0	0	0	0	0	0	0	0	0	0	0	0
ASV3973	0	0	0	0	0	0	10	0	4	2	6	1	3	0	2	1	1	0	0	0	0	0	0	0	0	0	0	0	0	0	4	0	3	0	5	6	0	0	0	0	0	0	0	0	0	0	0	0	0
ASV4424	0	0	0	0	0	0	2	6	10	1	1	3	2	0	2	2	0	0	0	0	0	0	0	0	0	0	0	0	0	0	4	0	0	0	4	1	0	0	0	0	0	0	0	0	0	0	0	0	0
ASV2424	0	0	0	0	0	0	18	2	17	5	0	1	5	4	6	5	5	2	0	0	0	0	0	0	0	0	1	5	0	0	9	2	3	0	9	6	0	0	0	0	0	0	0	0	0	0	0	0	0
ASV2403	0	0	0	0	0	0	24	1	20	0	5	2	7	7	13	2	0	0	0	0	0	0	0	0	0	0	0	0	0	0	11	0	4	0	4	3	0	0	0	0	2	0	0	0	0	0	0	0	0
ASV1430	0	0	3	0	0	0	61	2	37	7	5	2	25	16	16	6	1	1	0	0	0	0	0	0	0	1	0	0	0	0	17	0	7	0	18	9	0	0	0	1	6	0	0	0	0	0	0	0	0
ASV2055	0	0	0	0	0	0	31	19	31	3	2	2	17	7	17	3	0	0	0	0	0	0	0	0	0	0	0	0	0	0	9	0	1	0	2	1	8	0	0	0	0	0	0	0	0	0	0	0	0
ASV3459	0	0	0	0	0	0	8	3	5	3	2	4	7	2	7	12	2	0	0	0	0	0	0	0	0	0	0	0	0	0	2	0	0	0	3	5	0	0	0	0	0	0	0	0	0	0	0	0	0
ASV2474	0	0	0	0	0	0	20	7	19	9	2	1	14	7	5	5	1	2	0	0	0	0	0	0	0	0	0	0	0	0	9	1	3	0	7	2	0	0	0	0	1	0	0	0	0	0	0	0	0
ASV920	0	0	4	0	0	0	58	19	55	13	10	12	34	19	27	19	6	2	0	0	0	0	0	0	0	0	0	0	0	0	26	0	5	1	35	16	0	0	0	0	3	0	6	0	0	1	0	0	3
ASV7167	0	0	0	0	0	0	2	0	1	2	1	0	1	0	0	0	0	0	0	0	0	0	0	0	0	0	0	0	0	0	0	0	0	0	1	1	0	0	0	0	0	0	0	0	0	0	0	0	0
ASV1020	1	0	2	0	0	0	26	14	35	29	23	10	21	5	14	25	4	1	0	0	0	0	0	0	0	0	0	0	1	0	14	2	1	0	17	20	0	0	0	0	2	0	0	0	0	1	0	0	0
ASV855	0	0	1	0	1	0	40	12	23	31	22	18	16	7	11	37	7	3	0	0	0	0	0	0	3	0	0	2	1	2	20	2	4	0	28	27	0	0	0	5	3	0	0	0	1	0	0	0	4
ASV2044	0	0	0	0	0	0	28	9	24	3	3	2	13	16	5	7	0	0	0	0	0	0	0	0	0	0	0	0	0	0	14	0	5	0	11	10	0	0	0	0	0	0	0	7	0	0	0	0	0
ASV6562	0	0	0	0	0	0	2	1	2	0	0	1	0	3	2	1	0	0	0	0	0	0	0	0	0	0	0	0	0	0	0	0	2	0	0	0	0	0	0	0	0	0	0	0	0	0	0	0	0
ASV834	0	2	3	2	0	0	26	10	4	12	8	7	20	20	21	15	1	1	0	0	0	0	0	0	0	0	0	1	0	0	7	0	1	0	3	5	8	0	0	0	1	0	0	0	0	0	0	0	0
ASV3737	0	0	1	3	1	0	6	0	7	3	2	3	4	4	4	2	1	1	0	0	0	0	0	0	0	0	0	0	0	0	2	0	0	0	6	0	0	0	0	0	0	0	0	0	0	0	0	0	0
ASV7600	0	0	0	0	0	0	3	0	1	0	0	0	1	0	2	0	0	0	0	0	0	0	0	0	0	0	0	0	0	0	0	0	0	0	0	0	0	0	0	0	0	0	0	0	0	0	0	0	0
ASV4677	0	0	0	1	0	0	8	1	3	0	1	1	6	4	2	1	0	0	0	0	0	0	0	0	0	0	0	0	0	0	0	0	1	0	0	0	8	0	0	0	0	0	0	0	0	0	0	0	0
ASV7444	0	0	0	0	0	0	2	0	1	0	0	0	0	0	3	2	0	0	0	0	0	0	0	0	0	0	0	0	0	0	0	0	0	0	0	0	0	0	0	0	0	0	0	0	0	0	0	0	0
ASV4524	0	0	0	0	0	0	1	0	0	1	2	1	1	3	1	0	3	0	0	0	0	0	0	0	0	0	0	0	0	0	1	0	0	0	0	1	0	0	0	0	5	0	0	0	0	0	0	0	0
ASV4128	0	0	0	0	0	0	15	4	0	0	1	1	6	7	0	0	0	0	0	0	0	0	0	0	0	0	0	0	0	0	0	0	4	0	2	0	0	0	0	0	4	0	0	6	0	0	0	0	0
ASV4730	0	0	0	0	0	0	13	2	3	0	0	0	11	0	9	0	0	0	0	0	0	0	0	0	0	0	0	0	0	0	0	0	0	0	0	0	0	0	0	0	0	0	0	0	0	0	0	0	0
ASV4911	0	0	0	0	0	0	8	1	3	0	0	0	9	1	13	0	1	0	0	0	0	0	0	0	0	0	0	0	0	0	0	0	0	0	0	0	0	0	0	0	0	0	0	0	0	0	0	0	0
ASV3040	1	0	0	0	0	0	29	3	9	2	4	1	21	2	7	4	0	0	0	0	0	0	0	0	0	0	0	0	0	0	3	0	0	0	1	1	0	0	0	0	0	0	0	0	0	0	0	0	0
ASV2102	0	0	0	1	0	0	18	5	23	11	10	4	10	7	10	6	1	1	0	0	0	0	0	0	1	0	0	0	0	0	7	0	2	0	10	11	0	0	0	1	0	0	0	0	0	0	0	0	0
ASV7607	0	0	0	0	0	0	1	0	0	0	1	0	0	0	1	1	0	0	0	0	0	0	0	0	0	0	0	0	0	0	0	0	0	0	0	1	0	0	0	0	0	0	0	0	0	0	0	0	0
ASV2942	0	0	0	0	0	0	16	4	6	1	5	1	6	6	13	4	0	0	0	0	0	0	0	0	0	0	0	0	0	3	4	0	1	1	5	4	0	0	0	0	1	0	0	0	0	0	0	0	0
ASV6550	0	0	0	0	0	0	3	0	2	0	1	0	1	1	1	2	0	0	0	0	0	0	0	0	0	0	0	0	0	0	0	0	0	0	1	0	0	0	0	0	0	0	0	0	0	0	0	0	0
ASV3616	0	0	2	0	0	0	7	3	10	2	1	4	3	6	10	3	1	0	0	0	0	0	0	0	0	0	0	0	0	0	1	1	0	0	1	1	0	0	0	0	2	0	0	0	0	0	0	0	0
ASV2964	0	0	0	0	0	0	10	6	15	3	3	10	7	6	12	4	0	0	0	0	0	0	0	0	0	0	0	0	0	0	7	0	2	0	1	0	0	0	0	0	0	0	0	0	0	0	0	0	0
ASV6051	0	0	0	0	0	0	8	0	2	0	0	2	2	0	0	1	0	0	0	0	0	0	0	0	1	0	0	0	0	0	2	0	0	0	0	0	0	0	0	0	0	0	0	0	0	0	0	0	0
ASV7428	0	0	0	0	0	0	0	1	1	2	0	0	1	0	0	0	0	1	0	0	0	0	0	0	0	0	0	0	0	0	0	0	0	0	0	0	0	0	0	0	0	0	0	0	0	0	0	0	0
ASV812	1	1	0	0	0	0	70	55	69	13	19	1	65	43	76	11	6	1	0	0	0	0	0	0	0	7	0	0	0	2	12	0	1	0	12	19	0	0	0	0	1	0	4	0	2	0	0	0	0
ASV771	1	0	7	1	0	0	80	43	81	9	13	4	58	45	77	7	3	1	0	0	0	0	0	0	1	0	0	0	1	4	22	2	4	0	17	13	0	0	0	0	0	0	0	5	0	0	0	0	5
ASV4200	0	0	0	0	0	0	9	4	5	1	0	0	6	2	4	1	0	0	0	0	0	0	0	0	0	0	0	0	0	0	2	1	0	0	2	1	0	0	0	0	0	0	0	0	0	0	0	0	0
ASV5473	0	0	0	0	0	0	7	3	3	0	1	0	2	2	4	0	0	0	0	0	0	0	0	0	0	0	0	0	0	0	1	0	0	0	0	1	0	0	0	0	0	0	0	0	0	0	0	0	0
ASV4139	0	0	0	0	0	0	0	0	0	0	0	0	0	0	0	0	0	0	0	0	0	0	0	0	0	0	0	0	0	0	0	1	0	0	0	0	0	0	0	0	0	0	0	0	0	0	0	0	0
ASV4696	0	0	0	0	0	0	0	0	0	0	0	0	0	0	0	0	0	0	0	0	0	0	0	0	5	6	3	0	0	2	0	0	0	0	0	0	0	0	0	0	0	0	0	0	0	0	0	0	6
ASV5570	0	0	0	0	0	0	0	0	0	0	0	0	0	0	0	0	0	0	0	1	0	0	0	0	0	8	0	3	0	0	0	0	1	0	0	0	0	0	0	0	0	0	0	0	0	0	0	0	5
ASV4217	0	0	0	0	0	0	0	0	0	0	0	0	0	0	0	0	0	0	0	0	0	0	0	0	2	5	6	2	0	8	0	0	1	4	0	0	8	0	0	0	0	0	0	0	0	0	0	0	4
ASV3890	0	0	0	0	0	0	0	0	0	0	0	0	0	0	0	0	0	0	0	0	0	0	0	0	1	24	0	5	1	5	0	0	0	0	0	0	0	0	1	0	0	0	0	0	0	0	0	0	2
ASV4350	0	0	0	0	0	0	0	0	0	0	0	0	0	0	0	0	0	0	0	0	0	0	0	0	0	22	0	0	2	2	0	1	0	0	1	0	0	1	0	0	0	0	0	0	0	0	0	0	0
ASV5733	0	0	0	0	0	0	0	0	0	0	0	0	0	0	0	0	0	0	0	0	0	0	0	0	0	3	1	0	0	0	0	0	1	1	0	0	0	0	0	0	0	0	0	0	0	0	0	0	0
ASV4261	0	0	0	0	0	0	0	0	0	0	0	0	0	0	0	0	0	0	0	0	0	0	0	0	0	0	0	0	0	1	0	0	0	41	0	0	0	0	0	0	0	0	0	0	0	0	0	0	1
ASV1976	0	0	0	0	0	0	0	0	0	0	0	0	0	0	0	0	0	0	0	0	0	0	0	0	8	10	11	7	31	26	0	2	0	0	0	0	0	0	0	0	0	0	0	0	8	0	0	0	15
ASV6281	0	0	0	0	0	0	0	0	0	0	0	0	0	0	0	0	0	0	0	0	0	0	0	0	3	2	1	2	0	3	0	0	0	0	0	0	0	0	0	0	0	0	0	0	2	0	0	0	0
ASV4563	0	0	0	0	0	1	0	0	0	0	0	0	0	0	0	0	0	0	0	0	0	0	0	1	0	0	0	0	0	0	0	0	0	0	0	0	0	0	0	0	0	0	0	0	0	0	0	0	0
ASV3444	0	0	0	0	0	0	0	0	0	0	0	0	0	0	0	0	0	0	0	0	0	0	0	0	0	0	0	0	0	0	1	0	0	0	0	0	0	3	3	0	0	0	16	0	0	0	0	0	0
ASV3540	0	0	0	0	0	0	0	0	0	0	0	0	0	0	0	0	0	0	0	0	0	0	0	0	10	2	6	16	6	6	0	0	0	0	0	0	0	0	0	1	0	0	0	0	0	0	0	0	5
ASV2800	0	0	0	0	0	0	0	0	0	0	0	0	0	0	0	0	0	0	0	0	0	0	0	0	17	28	5	3	7	5	0	0	0	0	0	0	0	0	0	0	0	0	0	0	0	0	0	0	7
ASV678	0	0	0	0	0	0	0	0	0	0	0	0	0	0	0	0	0	0	0	0	0	0	0	0	52	42	227	8	26	21	0	0	0	0	0	0	0	0	1	0	0	0	0	0	2	0	0	0	69
ASV709	0	0	0	0	0	0	0	0	0	0	0	0	0	0	0	0	0	0	0	0	0	0	0	0	134	80	83	54	33	12	0	0	0	0	0	0	0	0	0	0	1	0	0	4	1	0	0	0	133
ASV2747	0	0	0	0	0	0	0	0	0	0	0	0	0	0	0	0	0	0	0	0	0	0	0	0	7	6	21	6	5	3	0	0	0	4	0	0	2	0	0	0	0	0	0	0	4	0	0	0	1
ASV4437	0	0	0	0	0	0	0	0	0	0	0	0	0	0	0	0	0	0	0	0	0	0	0	0	1	2	0	0	0	10	0	0	0	0	0	0	8	0	0	0	0	0	0	0	0	0	0	0	0
ASV4396	0	0	0	0	0	0	0	0	0	0	0	0	0	0	0	0	0	0	0	0	0	0	0	0	13	0	6	0	1	4	0	0	0	0	0	0	0	0	1	0	0	0	0	5	0	1	0	0	10
ASV4104	0	0	0	0	0	0	0	0	0	0	0	0	0	0	0	0	0	0	0	0	0	0	0	0	9	0	2	3	0	3	0	0	0	0	0	0	0	0	0	0	0	0	0	0	0	0	0	0	12
ASV994	0	0	0	0	0	0	0	0	0	0	0	0	0	0	0	0	0	0	0	4	0	0	0	0	46	52	5	18	61	16	0	0	0	0	0	0	0	0	3	0	0	0	0	0	0	0	0	0	37
ASV2261	0	0	0	0	0	0	0	0	0	0	0	0	0	0	0	0	0	0	0	0	0	0	0	0	0	0	3	0	0	9	0	2	0	5	0	0	0	0	2	0	0	0	0	0	1	0	0	0	3
ASV4857	0	0	0	0	0	0	0	0	0	0	0	0	1	0	0	0	0	0	0	0	0	0	0	0	0	0	4	0	0	1	0	4	0	0	0	0	0	0	6	0	0	0	0	0	5	0	0	0	2
ASV6683	0	0	0	0	0	0	0	0	0	0	0	0	0	0	0	0	0	0	0	0	0	0	0	0	1	0	0	0	0	0	0	0	0	0	0	0	0	0	0	0	0	0	0	0	0	0	0	0	0
ASV1261	0	0	0	0	0	0	0	0	0	0	0	0	0	0	0	0	0	0	0	0	0	0	0	0	5	24	40	2	20	35	0	0	0	0	0	0	0	0	0	0	0	0	0	0	0	0	0	0	29
ASV3889	0	0	0	0	0	0	0	0	0	0	0	0	0	0	0	0	0	0	0	0	0	0	0	0	6	6	6	0	4	12	0	0	0	3	0	0	0	0	0	0	0	0	0	0	2	0	0	0	8
ASV2360	0	0	0	0	0	0	0	0	0	0	0	0	0	0	0	0	0	0	0	0	0	0	0	0	0	0	0	0	0	0	0	0	0	0	0	0	0	0	0	0	1	0	0	0	0	0	0	0	0
ASV4698	0	0	0	0	0	0	0	0	0	0	0	0	0	0	0	0	0	0	0	0	0	0	0	0	2	3	0	0	0	0	0	0	0	0	0	0	0	0	0	0	0	0	0	0	0	0	0	0	0
ASV64	0	0	0	0	0	0	0	0	0	0	0	0	0	0	0	0	0	0	0	0	0	0	0	0	3	6	1	4	1	0	1	5732	413	1219	7	0	1	0	25	1	6	5	12	8	3	0	0	0	0
ASV65	0	1	0	0	0	0	1	0	0	0	0	0	0	0	0	0	0	0	0	0	0	0	0	0	0	4	1	1	1	0	3	8225	344	68	3	0	0	1	4	0	3	0	0	5	0	1	0	0	0
ASV7357	0	0	0	0	0	0	0	0	0	0	0	0	0	0	0	0	0	0	0	0	0	0	0	0	0	0	0	0	0	0	0	6	0	1	0	0	0	0	0	0	0	0	0	0	0	0	0	0	0
ASV4648	0	0	0	0	0	0	0	0	0	0	0	0	0	0	0	0	0	0	0	0	0	0	0	0	0	0	0	0	0	0	0	0	0	0	0	0	1	0	4	0	15	0	0	0	0	6	7	7	0
ASV3510	0	0	0	0	0	0	0	0	0	0	0	0	0	0	0	0	0	0	0	0	0	0	0	0	4	0	0	0	0	0	0	0	0	0	0	0	0	1	2	6	31	0	0	15	2	0	6	6	0
ASV7194	0	0	0	0	0	0	0	1	0	0	0	0	0	0	0	0	0	0	0	0	0	0	0	0	0	0	0	0	0	0	0	0	0	0	0	0	0	0	0	0	0	0	0	0	0	0	0	0	0
ASV387	136	124	160	27	20	22	8	95	4	7	4	1	113	63	104	32	33	5	5	0	0	0	0	0	0	3	9	0	7	16	77	3	20	0	53	30	0	0	0	2	1	0	0	2	2	0	0	0	11
ASV1966	23	9	20	3	3	3	2	13	1	0	0	0	14	11	14	1	1	2	0	0	0	0	0	0	0	0	0	0	0	0	16	0	3	0	13	4	0	0	0	0	0	0	0	0	0	0	0	0	0
ASV424	115	89	171	19	13	22	8	18	2	7	1	1	106	92	113	34	14	1	3	0	0	0	0	0	2	0	0	1	0	2	97	0	27	0	50	23	0	0	0	0	0	0	0	0	0	0	0	0	0
ASV5850	2	0	0	1	0	0	0	0	0	0	2	0	5	1	2	3	0	0	0	0	0	0	0	0	0	0	0	0	0	0	1	0	0	0	1	0	0	0	0	0	0	0	0	0	0	0	0	0	0
ASV5141	0	3	11	0	0	0	0	0	0	0	0	0	0	1	1	0	2	0	0	0	0	0	0	0	0	0	0	0	0	0	0	0	0	0	1	0	0	0	0	0	0	0	0	0	13	0	0	0	0
ASV5322	1	3	3	0	0	0	1	7	1	0	0	0	1	3	0	2	0	0	0	0	0	0	0	0	0	0	0	0	0	0	0	0	0	0	2	2	0	0	0	0	0	0	0	0	0	0	0	0	0
ASV2646	5	0	7	5	1	2	0	1	0	4	0	0	1	4	4	2	4	0	0	0	0	0	0	0	0	0	0	0	0	0	2	0	1	0	7	3	0	0	0	0	0	0	0	0	0	0	0	0	0
ASV535	24	24	28	30	22	4	6	33	10	20	17	1	24	24	17	39	34	9	0	0	0	0	0	0	3	0	1	6	0	11	16	5	0	1	35	30	0	0	0	0	2	1	0	0	7	0	0	0	0
ASV2958	4	4	3	0	3	1	5	2	2	3	3	0	8	4	2	2	3	1	0	0	0	0	0	0	0	1	0	0	0	0	0	0	1	0	6	1	0	0	0	0	0	0	0	0	0	0	0	0	0
ASV6189	0	0	0	0	0	0	0	0	0	0	0	0	0	0	0	0	0	0	0	0	0	0	0	0	0	0	0	0	0	0	0	0	0	0	0	0	0	0	3	0	0	0	0	4	6	0	0	0	0
ASV6987	1	0	1	0	1	0	0	0	0	0	0	0	0	2	2	1	2	0	0	0	0	0	0	0	0	0	0	0	0	0	0	0	0	0	0	0	0	0	0	0	0	0	0	0	0	0	0	0	0
ASV325	0	0	0	0	0	0	0	1	0	0	0	0	1	0	1	0	0	0	0	0	0	0	0	0	6	0	0	0	0	1	0	0	0	3	0	1	7	3	307	5	5	7	0	8	19	11	0	0	0
ASV6403	0	0	0	0	0	0	0	0	0	0	0	0	0	0	0	0	0	0	0	0	0	0	0	0	0	0	0	0	0	0	0	0	0	0	0	0	0	0	1	0	0	0	0	0	1	0	1	1	0
ASV796	0	0	0	0	0	0	0	0	0	0	0	0	0	0	0	0	0	0	0	0	0	0	0	0	0	0	0	0	0	0	0	1	0	1	0	0	0	0	0	9	0	0	0	6	2	0	6	6	0
ASV4408	5	6	1	0	0	0	1	7	2	0	0	0	3	0	2	1	0	0	0	0	0	0	0	0	0	0	0	0	0	0	13	0	0	0	0	0	0	0	0	0	0	0	0	0	0	0	0	0	0
ASV6128	1	0	8	0	0	0	0	1	0	0	0	0	2	3	0	0	0	0	0	0	0	0	0	0	0	0	0	0	0	0	0	1	3	0	0	0	0	0	0	0	0	0	0	0	0	0	0	0	0
ASV4504	5	7	3	0	0	2	1	1	0	0	0	0	4	1	3	0	1	0	0	0	0	0	0	0	1	2	0	0	3	0	5	0	0	0	1	0	0	0	0	0	0	0	0	0	0	0	0	0	0
ASV3034	7	6	9	1	1	0	3	5	0	1	0	0	10	6	12	4	2	0	0	0	0	0	0	0	0	0	0	0	0	0	2	0	0	0	3	0	0	0	0	0	0	0	0	0	0	0	0	0	0
ASV1195	24	31	30	5	1	7	8	36	0	3	4	1	43	28	30	17	2	0	0	0	0	0	0	0	0	0	0	6	0	0	12	1	3	0	7	1	0	0	0	0	0	0	0	0	0	0	0	0	0
ASV6106	0	0	0	0	0	0	0	0	0	0	0	0	0	0	0	0	0	0	0	0	0	0	0	0	0	0	0	0	0	0	0	0	1	0	0	0	0	0	4	1	0	0	0	0	14	0	0	0	0
ASV5454	0	1	4	0	0	0	0	0	0	0	0	0	0	2	1	4	0	0	0	0	0	0	0	0	0	0	0	0	0	0	0	0	3	0	0	0	0	0	0	0	1	0	11	0	0	0	0	0	0
ASV5057	4	1	0	1	0	1	0	1	1	1	0	0	2	1	0	3	0	0	0	0	0	0	0	0	0	0	0	0	0	0	3	1	0	0	3	1	0	0	0	0	0	0	0	0	0	0	0	0	0
ASV686	77	88	90	9	13	9	2	19	6	1	1	0	11	13	22	8	6	0	0	3	0	0	0	0	0	6	0	1	1	16	33	7	8	0	24	21	0	0	1	0	0	0	0	0	10	0	0	0	2
ASV553	78	99	133	10	4	2	3	24	6	0	0	0	126	114	140	10	13	0	0	0	0	1	1	0	1	3	0	0	2	1	45	8	7	2	11	10	0	0	0	0	1	0	0	0	0	0	0	0	0
ASV3184	10	11	7	0	0	0	0	4	2	0	0	0	19	10	11	2	0	0	0	0	0	0	0	0	0	0	1	0	0	0	5	0	1	0	2	0	0	0	0	0	0	0	0	0	0	0	0	0	0
ASV3013	11	16	18	1	1	1	0	1	0	0	0	0	9	6	8	2	1	0	0	0	0	0	0	0	1	0	0	0	0	2	8	0	1	0	0	2	0	0	0	0	0	0	0	0	0	0	0	0	0
ASV4765	3	9	7	1	0	0	0	0	0	0	0	0	2	1	3	0	1	0	0	0	0	0	0	0	1	0	0	0	0	0	2	0	1	0	0	1	0	0	0	0	0	0	0	0	0	0	0	0	0
ASV3703	0	0	0	0	0	0	0	0	0	0	0	0	0	0	0	0	0	0	0	0	0	0	0	0	0	1	0	3	1	1	3	5	35	0	0	1	0	1	0	0	0	0	0	2	0	0	0	0	3
ASV4941	0	0	0	0	0	0	0	0	0	0	0	0	0	0	0	0	0	0	0	0	0	0	0	0	0	0	0	0	0	0	0	0	0	0	0	0	0	0	0	0	0	0	0	0	0	0	0	0	0
ASV1021	9	10	11	13	12	4	5	40	4	25	11	1	7	2	5	12	7	5	0	0	0	0	0	0	0	0	0	0	0	4	14	0	2	0	14	15	0	0	5	0	0	0	0	0	0	0	0	0	0
ASV429	0	0	0	0	0	0	0	0	0	0	0	0	0	0	0	0	0	0	0	0	0	0	0	0	0	0	0	0	0	0	1	0	5	1	0	3	0	0	0	0	0	0	0	0	1	0	0	0	0
ASV5516	0	0	0	0	0	0	0	0	0	0	0	0	0	0	0	0	0	0	0	0	0	0	0	0	0	0	0	0	0	0	0	0	0	0	0	0	0	0	0	0	0	0	0	0	0	0	0	0	0
ASV6684	0	0	0	0	0	0	0	0	0	0	0	0	0	0	0	0	0	0	0	0	0	0	0	0	1	0	0	0	0	0	0	0	0	0	0	0	0	0	0	0	0	0	0	0	0	0	0	0	0
ASV240	0	1	2	0	0	1	0	0	0	0	0	0	0	0	0	0	0	0	0	0	0	0	0	0	6	2	0	0	2	0	0	0	0	1	0	4	7	1	29	9	6	1	0	0	0	1	8	8	0
ASV752	0	0	0	0	0	0	0	0	0	0	0	0	0	0	0	0	0	0	0	0	0	0	0	0	0	0	0	0	0	0	0	0	0	0	0	0	0	0	0	0	0	0	0	0	0	0	0	0	0
ASV3145	2	2	2	1	0	0	2	14	9	2	3	0	11	9	10	4	3	0	0	0	0	0	0	0	0	0	0	0	0	0	6	1	0	0	3	1	0	0	0	0	0	0	0	0	0	0	0	0	0
ASV2433	3	2	6	0	1	2	0	10	5	2	1	0	15	10	20	4	4	1	0	0	0	0	0	0	0	0	0	0	0	0	0	1	0	0	7	3	0	0	1	0	1	0	0	0	0	0	0	0	0
ASV4770	1	2	0	0	0	0	2	6	2	1	0	0	9	5	6	0	0	0	0	0	0	0	0	0	0	0	0	0	0	0	1	0	0	0	0	0	0	0	0	0	0	0	0	0	0	0	0	0	0
ASV3345	5	0	6	1	0	1	1	9	1	0	0	0	14	4	5	7	1	0	0	0	0	0	0	0	0	0	0	0	0	0	0	0	1	0	1	1	0	0	0	0	0	0	0	0	0	0	0	0	0
ASV1146	15	7	27	7	1	0	2	7	0	7	1	0	53	25	32	6	14	2	2	0	0	0	0	0	0	0	0	0	5	4	6	3	2	0	28	5	0	0	0	0	4	0	8	0	7	0	0	0	0
ASV3109	11	5	7	0	3	0	0	1	0	0	0	0	13	19	12	2	3	1	0	0	0	0	0	0	0	0	0	0	0	0	3	3	2	0	1	1	0	0	0	0	0	0	0	0	0	0	0	0	0
ASV5125	6	1	5	0	0	0	1	2	0	0	0	0	6	3	4	0	0	0	0	0	0	0	0	0	0	0	0	0	0	0	0	0	3	0	1	0	0	0	0	0	0	0	0	0	0	0	0	0	0
ASV3056	6	5	3	0	0	0	1	3	0	2	0	0	19	5	6	3	1	2	0	0	0	0	0	0	0	0	0	1	1	0	0	1	0	0	6	3	0	0	0	0	0	0	0	0	0	0	0	0	0
ASV2423	3	1	3	8	8	4	0	2	1	3	5	0	6	7	5	12	10	0	1	0	0	0	0	0	2	0	0	0	0	0	3	0	0	0	12	2	0	0	0	0	0	0	0	0	0	0	0	0	0
ASV3143	4	2	11	4	1	0	0	1	1	0	0	2	8	8	7	8	1	1	0	0	0	0	0	0	0	0	0	0	0	3	3	0	0	0	2	4	0	0	0	0	1	0	0	0	0	0	0	0	0
ASV3839	5	4	5	0	1	0	0	2	3	3	0	0	5	3	10	1	3	0	0	0	0	0	0	0	0	0	0	0	0	0	1	0	0	0	1	2	0	0	0	0	0	0	0	0	0	0	0	0	0
ASV3318	2	2	7	2	4	2	0	3	1	3	1	0	3	10	9	3	9	1	0	0	0	0	0	0	0	0	0	0	0	0	3	1	0	0	1	2	0	0	0	0	0	0	0	0	0	0	0	0	0
ASV2155	5	2	12	6	3	5	0	5	3	4	1	1	14	6	10	13	13	1	0	0	0	0	0	0	0	3	0	0	0	1	3	0	0	0	6	10	0	0	0	0	0	0	0	0	0	0	0	0	0
ASV5671	0	0	0	0	0	0	0	0	0	0	0	0	0	0	0	0	0	0	0	0	0	0	0	0	0	0	0	0	0	0	0	0	0	0	0	0	0	0	0	0	0	0	0	0	0	0	0	0	0
ASV732	0	0	0	0	0	0	0	0	0	0	0	0	0	0	0	0	0	0	0	0	0	0	0	0	0	0	0	0	0	0	2	5	9	1	1	0	6	0	0	0	0	0	0	0	0	0	0	0	0
ASV3600	0	0	0	0	0	0	0	0	0	0	0	0	0	0	0	0	0	0	0	0	0	0	0	0	11	4	5	1	2	5	0	0	1	0	0	0	0	0	0	0	0	1	0	0	0	0	0	0	14
ASV7338	0	0	0	0	0	0	0	0	0	0	0	0	0	0	0	0	0	0	0	1	0	0	0	0	1	0	0	0	0	2	0	0	0	0	0	0	0	0	0	0	0	0	0	0	0	0	0	0	2
ASV6676	0	0	0	0	0	0	0	0	0	0	0	0	0	0	0	0	1	0	0	0	0	0	0	0	1	0	0	0	0	0	0	0	1	0	0	0	0	0	0	0	0	0	0	0	0	0	0	0	0
ASV5539	0	0	1	0	0	0	0	0	0	0	0	0	0	0	0	0	0	0	4	15	1	0	0	0	1	2	0	0	0	0	1	0	0	0	0	0	0	0	0	0	0	0	0	0	0	0	0	0	0
ASV247	0	0	0	0	0	1	0	0	0	0	0	0	0	1	0	0	0	0	0	0	0	0	0	0	3	0	0	0	3	3	0	0	0	0	0	0	120	245	169	150	111	393	129	150	153	162	190	190	1
ASV2166	0	0	0	0	0	0	0	0	0	0	0	0	0	0	0	0	0	0	0	0	0	0	0	0	0	0	0	0	0	0	0	0	0	0	0	0	0	2	105	0	0	0	21	7	22	0	0	0	0
ASV1842	0	0	0	0	0	0	0	0	0	0	0	0	0	0	0	0	0	0	0	0	0	0	0	0	13	12	5	5	2	2	0	0	0	2	0	0	10	0	0	1	0	0	0	0	0	0	0	0	22
ASV2609	0	0	0	0	0	0	0	0	0	0	0	0	0	0	0	0	0	0	0	0	0	0	0	0	0	7	0	1	1	0	1	0	0	0	0	0	0	0	0	0	0	0	0	0	0	0	0	0	3
ASV4579	0	0	0	0	0	0	0	0	0	0	0	0	0	0	1	2	2	0	0	0	0	0	0	0	0	0	0	2	0	0	0	0	0	0	0	0	0	11	9	1	0	0	0	0	12	2	0	0	0
ASV5737	0	0	0	0	0	0	0	0	0	0	0	0	0	0	0	0	0	0	0	0	0	0	0	0	0	1	0	4	0	7	0	1	2	0	0	0	0	0	0	0	0	0	0	0	0	0	0	0	0
ASV6468	0	0	0	0	0	0	0	0	0	0	0	0	0	0	0	0	0	0	2	0	0	0	0	0	0	3	0	0	0	0	0	0	1	5	2	0	0	0	0	0	0	0	0	0	0	0	0	0	0
ASV3423	0	0	0	0	0	0	0	0	0	0	0	0	0	0	0	0	0	0	0	0	0	0	0	0	0	0	0	0	0	0	1	18	30	18	1	9	0	0	0	0	0	0	0	0	0	0	0	0	0
ASV4842	0	2	0	0	0	0	0	0	0	0	0	0	1	0	0	0	0	0	0	1	0	0	1	0	0	0	0	3	5	11	0	1	1	0	0	0	0	0	0	0	1	0	0	0	0	0	0	0	0
ASV312	0	0	0	0	0	0	0	0	0	0	0	0	0	0	0	0	0	0	0	3	0	1	0	0	126	175	103	240	91	139	1	36	67	57	1	7	12	1	3	9	1	0	0	2	2	0	0	0	179
ASV164	0	0	0	0	0	0	0	0	0	0	0	0	0	0	0	0	0	0	1	0	0	1	0	0	181	186	95	527	207	272	18	186	263	214	7	17	35	0	1	4	2	0	0	3	3	0	0	0	188
ASV289	0	0	0	0	0	0	0	0	0	0	0	0	0	0	0	0	0	0	0	1	0	1	0	0	43	68	64	181	112	120	40	198	210	290	19	48	15	0	0	0	1	0	9	3	0	0	1	1	89
ASV2949	0	0	0	0	0	0	0	0	0	0	0	0	0	0	0	0	0	0	1	0	0	0	0	0	0	1	1	0	0	0	2	22	31	21	2	4	0	0	0	0	0	0	0	0	0	0	0	0	1
ASV1200	0	0	1	0	0	0	0	0	0	0	0	0	0	1	0	0	0	0	0	0	0	0	0	0	7	8	2	5	4	12	8	31	79	77	5	6	0	0	0	1	0	0	0	0	0	0	8	8	8
ASV3431	0	2	3	0	0	0	0	0	0	0	0	0	0	0	0	0	0	0	0	0	0	0	5	0	0	0	0	4	4	1	1	0	2	2	0	0	9	0	0	0	0	0	0	0	0	0	0	0	0
ASV3505	0	0	0	0	0	0	0	0	0	0	0	0	0	0	0	0	1	0	0	0	0	0	0	0	0	0	2	5	2	2	3	19	12	12	0	5	0	0	0	0	0	0	0	0	0	0	0	0	0
ASV4725	0	0	0	0	0	0	0	0	0	0	0	0	0	0	0	0	0	0	0	0	0	0	0	2	3	0	0	4	0	0	0	2	6	9	0	0	8	0	0	1	0	0	0	0	0	0	0	0	1
ASV650	0	0	0	0	1	0	0	0	0	0	0	0	0	0	0	0	0	0	0	0	0	1	0	0	57	67	121	39	50	45	2	24	16	31	0	3	0	0	0	0	4	1	0	0	4	0	0	0	85
ASV4079	0	0	0	0	0	0	0	0	0	0	0	0	0	0	0	0	0	0	0	0	0	0	0	0	2	0	1	1	0	2	0	17	12	8	0	1	0	0	0	0	0	0	0	0	0	0	0	0	0
ASV2039	0	0	0	0	0	0	0	0	0	0	0	0	0	0	0	0	0	0	0	0	0	0	0	0	0	0	0	0	0	0	0	0	0	0	0	0	0	0	0	0	0	0	0	0	0	0	0	0	0
ASV6816	0	0	0	0	0	0	0	0	0	0	0	0	0	0	0	0	0	0	0	0	0	0	0	0	0	0	2	0	2	3	0	0	0	0	0	0	0	0	0	0	0	0	0	0	0	0	0	0	0
ASV1099	0	0	0	0	0	0	0	0	0	0	0	0	0	0	0	1	0	0	0	0	0	1	0	0	16	44	52	25	37	70	0	0	1	0	0	0	0	2	4	2	2	0	7	0	6	0	0	0	22
ASV2175	0	0	0	0	0	0	0	0	0	0	0	0	0	0	0	0	0	0	0	0	0	0	0	0	3	0	3	0	6	27	0	0	0	0	0	0	0	0	1	0	0	0	0	0	0	0	0	0	7
ASV2540	0	0	0	0	0	1	0	0	0	0	0	0	0	0	0	1	0	0	0	0	0	0	1	0	4	19	2	0	9	19	0	2	0	1	1	2	0	0	0	0	0	0	0	0	0	0	0	0	9
ASV923	0	0	0	0	0	0	0	0	0	0	0	0	0	0	0	0	0	0	0	0	0	0	0	0	2	0	0	0	0	0	6	48	210	56	6	31	14	0	1	0	0	0	0	0	0	0	0	0	0
ASV1120	0	0	0	0	0	0	0	0	0	0	0	0	0	0	0	0	0	0	0	0	0	0	0	0	6	5	4	2	2	0	5	76	161	66	10	31	0	0	0	0	0	0	0	0	0	0	0	0	0
ASV3727	0	0	0	0	0	0	0	0	0	0	0	0	0	0	0	0	0	0	0	0	0	1	0	0	0	0	0	0	0	0	0	0	6	0	0	0	0	0	1	0	0	1	0	0	0	0	0	0	0
ASV1351	0	0	0	0	0	0	0	0	0	0	0	0	0	0	0	0	0	0	0	0	0	0	0	0	26	34	10	29	9	39	0	1	0	0	0	0	10	0	1	0	0	1	0	0	0	1	0	0	59
ASV1149	0	0	0	0	0	0	0	0	0	0	0	0	0	0	0	0	0	0	0	0	2	0	4	1	2	1	0	0	10	8	2	1	22	28	0	7	65	1	8	1	8	2	0	0	10	0	0	0	0
ASV2556	1	0	0	0	0	0	0	0	0	0	0	0	0	0	0	0	1	0	0	0	0	0	0	0	6	8	4	2	0	1	0	3	2	0	1	0	0	0	1	0	1	0	0	0	0	0	0	0	12
ASV7068	0	0	0	0	0	0	0	0	0	0	0	0	0	0	0	0	0	0	0	0	0	0	0	0	2	0	0	2	0	1	0	0	2	0	0	0	0	0	2	0	0	0	0	0	0	0	0	0	0
ASV5220	0	0	0	0	0	0	0	0	0	0	0	0	0	0	0	0	0	0	0	0	0	1	0	0	0	0	0	1	0	0	0	0	0	0	0	0	0	0	4	0	0	0	1	0	0	0	0	0	0
ASV1004	0	0	0	0	0	0	0	0	0	0	0	0	0	0	0	0	0	0	0	0	0	2	4	2	18	24	8	63	16	45	3	5	6	7	3	4	8	0	2	0	1	0	0	1	1	1	0	0	42
ASV614	0	0	0	0	0	0	0	0	1	0	0	0	0	0	0	0	0	0	0	1	0	0	0	0	14	18	17	8	8	5	13	126	216	146	63	35	36	0	17	0	1	0	2	2	8	0	2	2	32
ASV542	0	0	0	0	0	0	0	1	0	0	0	0	0	0	0	0	0	0	0	0	0	0	0	0	6	7	10	6	6	7	19	177	308	198	48	48	39	0	26	3	0	0	1	4	6	0	0	0	7
ASV859	1	0	0	0	0	0	0	0	0	0	0	0	0	0	0	0	0	0	0	0	0	0	0	0	17	13	12	12	11	9	7	74	147	88	33	13	17	0	4	2	0	0	3	1	13	0	0	0	17
ASV612	0	0	0	0	0	0	0	0	0	0	0	0	0	0	0	0	0	0	0	0	0	0	0	0	32	22	35	23	7	1	13	218	193	80	26	45	2	0	6	0	0	0	2	3	5	0	0	0	49
ASV2476	0	0	0	0	0	0	0	0	0	0	0	0	1	0	0	0	0	0	0	0	0	1	0	0	5	9	0	1	0	2	3	22	20	37	1	1	0	0	0	0	0	0	0	0	0	0	0	0	6
ASV3644	0	0	0	0	0	0	0	0	0	0	0	0	0	0	0	0	0	0	0	0	0	0	0	0	0	0	0	0	0	0	2	5	7	3	1	3	0	0	0	0	0	0	3	0	0	0	0	0	0
ASV361	0	0	0	0	0	0	0	0	0	0	0	0	0	0	0	0	0	0	0	0	1	1	1	0	49	33	48	45	28	59	10	148	287	189	39	117	19	0	8	6	7	0	1	8	14	0	1	1	58
ASV5639	0	0	0	0	0	0	0	0	0	0	0	0	0	0	1	1	0	0	0	0	0	0	0	0	0	2	3	4	0	1	0	0	0	0	0	0	0	0	0	2	0	0	0	0	0	0	0	0	3
ASV4806	0	0	0	0	0	0	0	0	0	0	0	0	0	0	0	0	0	0	0	0	0	1	1	4	0	0	0	4	0	0	0	1	0	1	0	0	0	0	0	0	0	0	0	0	0	0	0	0	0
ASV5890	0	0	0	0	0	0	0	0	0	0	0	0	1	0	0	0	0	0	0	0	0	0	0	0	0	0	0	0	0	0	0	2	2	0	0	2	0	0	0	0	0	0	0	0	0	0	0	0	0
ASV693	1	0	0	0	0	0	0	0	0	0	0	0	0	0	1	0	0	0	2	13	149	5	4	3	0	0	0	22	1	0	2	0	1	1	0	1	0	0	0	0	0	0	0	0	0	0	0	0	0
ASV5144	0	1	4	1	2	2	0	0	0	0	0	0	2	0	0	0	6	0	0	0	0	0	0	0	0	0	0	0	0	0	0	0	2	0	2	6	0	0	0	0	0	0	0	0	0	0	0	0	0
ASV4195	0	1	0	0	0	0	0	0	0	0	0	0	0	0	0	0	0	0	0	0	0	0	0	0	1	0	0	0	1	0	0	6	13	26	0	1	0	0	0	0	0	0	0	0	0	0	0	0	0
ASV6084	0	0	0	0	0	0	0	0	0	0	0	0	0	0	0	0	0	0	0	0	0	0	0	3	0	0	0	0	0	0	0	0	0	0	0	0	0	0	0	0	0	0	0	0	0	0	0	0	0
ASV5206	0	0	0	0	0	2	0	0	0	0	0	0	0	0	0	0	0	0	0	0	0	0	0	0	0	0	0	0	0	0	0	4	2	0	22	1	0	0	0	0	0	0	0	0	0	0	0	0	0
ASV5107	0	0	0	0	0	0	0	0	0	0	0	0	0	0	0	0	0	0	0	0	0	0	0	0	0	0	1	0	0	0	0	7	5	2	6	12	0	0	0	0	0	0	0	0	0	0	0	0	0
ASV5900	0	0	0	0	0	0	0	0	0	0	0	0	0	0	0	0	0	0	0	0	0	0	0	0	1	0	0	0	0	0	1	6	8	1	1	4	0	0	0	0	0	0	0	0	0	0	0	0	0
ASV379	0	0	0	0	0	1	0	0	0	0	0	0	0	0	0	0	0	0	0	5	0	0	0	0	2	0	0	0	0	0	6	13	17	7	6	11	14	0	0	2	3	0	0	3	0	0	0	0	0
ASV4436	0	0	0	0	0	0	0	0	0	0	0	0	0	0	0	0	0	0	0	0	0	0	0	0	1	0	0	0	1	0	0	0	0	0	0	0	0	0	0	0	0	0	0	0	0	0	0	0	0
ASV894	0	0	0	0	0	0	0	0	0	0	0	0	0	0	0	0	0	0	0	0	0	1	0	2	0	0	0	0	0	0	0	0	1	0	0	0	0	0	1	0	0	0	0	0	0	0	0	0	0
ASV4022	0	0	0	0	0	0	0	0	0	0	0	0	1	0	0	0	0	0	5	17	5	8	9	10	0	0	0	0	0	0	0	0	0	0	0	0	0	0	0	0	0	0	0	0	0	0	0	0	0
ASV1534	0	0	0	0	0	0	0	0	0	0	0	0	2	0	0	0	0	0	55	23	19	49	23	37	0	0	0	0	0	0	0	0	0	0	0	0	0	0	0	0	0	0	0	0	0	0	0	0	0
ASV2781	0	0	0	0	0	0	0	0	0	0	0	0	0	0	0	0	1	0	5	7	6	33	24	28	0	0	0	0	0	0	0	0	0	0	0	0	0	0	0	0	0	0	0	0	0	0	0	0	0
ASV6923	0	0	0	0	0	0	0	0	0	0	0	0	0	0	0	0	0	0	0	3	0	1	0	0	0	0	0	1	0	0	0	0	1	0	0	0	0	0	1	0	0	0	0	0	0	0	0	0	0
ASV5340	0	0	0	0	0	0	0	0	0	0	0	0	1	0	0	0	0	0	7	7	2	4	3	2	0	0	0	0	0	0	0	0	0	0	0	0	0	0	0	0	0	0	0	0	0	0	0	0	0
ASV3598	0	0	0	0	0	0	0	0	0	0	0	0	0	0	0	0	0	0	0	0	0	1	1	2	0	0	0	0	0	0	0	0	0	0	0	0	0	0	0	0	0	0	0	0	0	0	0	0	0
ASV7500	0	0	0	0	0	0	0	0	0	0	0	0	0	0	0	0	0	0	0	0	0	0	0	0	0	0	0	0	0	0	0	1	1	5	0	0	0	0	0	0	0	0	0	0	0	0	0	0	0
ASV2198	0	0	0	0	0	0	0	0	0	0	0	0	0	0	0	0	0	0	0	0	0	0	0	0	6	14	1	1	0	0	0	20	45	39	2	4	0	0	1	0	0	0	0	0	1	0	0	0	15
ASV1578	0	0	0	0	0	0	0	0	0	0	0	0	0	0	0	0	0	0	0	0	0	0	0	0	10	3	1	1	0	2	3	31	92	73	7	5	0	0	1	0	1	0	0	0	7	0	0	0	7
ASV5571	0	0	0	0	0	0	0	0	0	0	0	0	0	0	0	0	0	0	0	0	0	0	1	2	0	0	0	0	0	5	0	0	0	0	0	0	0	0	1	0	0	0	0	0	0	0	0	0	0
ASV3131	0	0	0	0	0	0	0	0	0	0	0	0	0	0	0	0	0	0	0	2	0	1	0	0	0	0	0	0	0	0	0	0	0	0	0	0	0	0	2	0	0	0	0	0	0	0	0	0	0
ASV4864	0	0	0	0	0	0	0	0	0	0	0	0	0	0	0	0	0	0	0	0	0	0	1	1	0	0	0	2	0	0	1	4	1	2	0	1	0	0	0	0	0	0	0	0	0	0	0	0	9
ASV4080	0	0	0	0	0	0	0	0	0	0	0	0	0	0	0	0	0	0	0	0	0	0	0	0	1	6	0	1	0	0	1	5	16	9	0	5	0	0	1	0	0	0	0	0	0	0	0	0	5
ASV440	0	0	0	0	0	0	0	0	0	0	0	0	0	0	0	0	0	0	0	0	1	0	0	0	8	0	0	210	0	0	0	0	0	0	0	0	0	0	1	0	0	0	0	0	0	0	0	0	0
ASV477	0	0	0	0	0	0	0	0	0	0	0	0	0	0	0	0	0	0	0	0	0	0	0	0	4	1	0	119	0	0	0	0	0	0	0	0	0	0	17	0	0	0	0	0	0	0	3	3	0
ASV4538	0	0	0	0	0	0	0	0	0	0	0	0	0	0	0	0	0	0	0	0	0	0	0	0	0	0	0	1	0	0	0	0	0	0	0	0	0	0	1	0	0	0	0	0	0	0	0	0	0
ASV1876	0	0	0	0	0	0	0	0	0	0	0	0	0	0	0	0	0	0	0	0	0	0	0	0	0	0	0	0	0	0	0	0	0	0	0	0	0	0	0	0	0	0	0	0	0	0	0	0	0
ASV6194	0	0	0	0	0	0	0	0	0	0	0	0	0	0	0	0	0	0	0	0	0	0	0	0	0	0	0	0	0	0	0	0	0	0	0	0	0	0	0	0	0	0	0	0	0	0	0	0	0
ASV1034	0	0	0	0	0	0	0	0	0	0	0	0	0	1	0	0	0	0	0	1	0	0	0	0	24	65	11	34	8	28	4	27	24	64	6	35	0	0	0	0	0	0	0	0	0	1	0	0	20
ASV3506	0	0	0	0	0	0	0	0	0	0	0	0	0	0	0	0	0	0	0	0	0	0	0	0	2	2	5	2	4	7	0	1	4	14	3	2	1	0	0	0	2	0	0	0	0	1	0	0	5
ASV4137	0	0	0	0	0	0	0	0	0	0	0	0	0	0	0	0	0	0	0	0	0	0	0	0	1	11	2	3	0	1	0	3	1	17	2	3	0	0	0	0	0	0	0	0	0	0	0	0	4
ASV5391	0	1	0	0	0	0	0	0	0	0	0	0	0	0	0	0	0	0	0	0	0	0	0	0	0	6	2	4	0	0	0	0	0	1	0	0	0	0	0	0	0	0	0	0	0	0	0	0	0
ASV3731	0	0	0	0	0	0	0	0	0	0	0	0	0	0	0	0	0	0	0	0	0	0	0	0	0	0	0	0	0	0	0	0	0	0	0	0	0	0	0	0	0	0	0	0	0	0	0	0	0
ASV6195	0	0	0	0	0	0	0	0	0	0	0	0	0	0	0	0	0	0	0	0	0	0	0	0	0	0	0	0	0	0	0	0	0	0	0	0	0	0	0	0	0	0	0	0	0	0	0	0	0
ASV2480	0	0	0	0	0	0	0	0	0	0	0	0	0	0	0	0	0	0	0	0	0	0	0	0	0	0	0	0	1	0	0	0	1	0	0	0	0	0	0	0	0	0	0	0	0	0	0	0	0
ASV5170	0	0	0	0	0	0	0	0	0	0	0	0	0	0	0	0	0	0	0	0	0	0	0	0	0	0	1	0	0	2	0	0	0	0	0	0	0	0	0	0	0	0	0	0	0	0	0	0	0
ASV685	0	0	0	0	0	0	0	0	0	0	0	0	0	0	0	0	0	0	0	2	0	1	0	0	17	26	50	33	9	29	2	53	125	52	43	68	0	0	4	0	0	0	0	0	12	4	0	0	17
ASV4028	0	0	0	0	0	0	0	0	0	0	0	0	0	0	0	0	0	0	0	1	0	0	0	0	1	0	0	0	1	3	0	3	5	2	12	6	0	0	1	0	0	0	0	0	0	0	0	0	2
ASV5686	1	7	2	0	1	1	0	0	0	0	0	0	0	0	0	0	0	0	2	0	0	0	1	0	0	0	0	2	0	0	0	0	0	0	0	0	0	0	0	0	0	0	0	0	0	0	0	0	4
ASV4775	0	8	1	2	0	1	0	0	0	0	0	0	1	1	0	0	0	0	4	10	5	0	1	0	2	0	1	0	0	0	0	0	0	0	0	0	0	0	0	0	0	0	0	0	0	0	0	0	0
ASV6387	0	0	0	0	0	0	0	0	0	0	0	0	0	0	0	0	0	0	0	0	0	0	0	0	6	0	1	0	0	1	0	0	1	1	0	0	0	0	0	0	0	0	0	1	0	0	0	0	2
ASV1495	0	0	0	0	0	0	0	0	0	0	0	0	0	0	0	0	0	0	2	0	0	0	1	5	36	2	15	5	2	13	0	0	0	1	1	0	5	0	0	0	0	0	0	39	6	0	0	0	51
ASV6528	0	2	0	0	0	0	0	0	0	0	0	0	0	1	0	0	0	0	1	0	0	0	0	0	1	0	0	0	0	0	0	0	0	0	0	0	0	0	0	0	0	0	0	0	0	0	0	0	0
ASV2017	0	0	0	0	0	0	0	0	0	0	0	0	0	0	0	0	0	0	0	1	0	0	2	0	0	0	0	0	0	0	0	0	0	0	1	0	0	0	35	0	0	0	0	0	0	0	0	0	0
ASV3135	0	0	0	0	0	0	0	0	0	0	0	0	0	0	0	0	0	0	0	0	0	0	0	0	3	0	0	29	0	0	0	0	0	0	0	0	0	0	0	0	0	0	0	0	0	0	0	0	46
ASV1205	0	0	0	0	0	0	0	0	0	0	0	0	0	0	0	0	0	0	0	0	0	0	0	0	0	0	0	0	0	0	0	0	0	6	0	0	0	0	0	0	0	0	0	0	0	0	0	0	0
ASV3658	0	0	0	0	1	1	0	0	0	0	0	0	0	3	1	2	11	1	0	0	0	0	0	0	0	0	0	0	0	0	0	0	1	0	0	0	12	5	6	0	0	0	0	12	4	0	3	3	0
ASV1853	0	0	0	0	0	0	0	0	0	0	0	0	0	0	0	0	0	0	0	0	0	0	0	0	0	0	0	0	0	0	0	1	0	0	1	0	0	0	0	0	0	0	0	0	0	0	0	0	0
ASV6303	0	0	0	0	0	0	0	0	0	0	0	0	0	0	0	0	0	0	0	0	0	0	0	0	0	0	0	0	0	0	0	0	0	0	0	0	0	0	0	0	0	0	0	0	0	0	0	0	0
ASV1267	0	0	0	0	0	0	0	0	0	0	0	0	0	0	0	0	0	0	0	0	0	0	0	0	0	0	0	0	0	0	0	0	0	0	0	0	0	0	0	0	0	0	0	0	0	0	0	0	0
ASV1388	0	0	0	0	0	0	0	0	0	0	0	0	0	0	0	0	0	0	0	0	0	0	0	0	1	0	1	4	0	2	1	37	21	84	6	6	0	0	0	2	0	0	4	0	5	0	0	0	3
ASV4450	0	0	0	0	0	0	0	0	0	0	0	0	0	0	0	0	0	0	0	0	0	0	0	0	0	0	0	0	0	0	0	0	0	0	0	0	0	0	0	0	0	0	0	0	0	0	0	0	0
ASV3606	0	0	0	0	0	0	0	0	0	0	0	0	0	0	0	0	0	0	0	0	0	0	0	0	0	0	0	0	0	0	0	0	0	0	0	0	0	0	0	0	0	0	0	0	0	0	0	0	0
ASV5687	0	2	0	0	0	0	0	0	0	0	0	0	0	0	0	0	0	0	0	0	0	0	0	0	0	0	0	0	0	0	0	0	0	0	0	0	0	0	0	0	0	0	0	0	0	0	0	0	0
ASV2354	0	0	3	0	0	0	0	0	0	0	0	0	0	0	0	0	0	0	2	0	0	0	0	0	0	4	4	4	0	9	0	0	0	0	0	0	0	0	0	0	0	0	0	0	0	0	0	0	43
ASV7336	0	0	0	0	0	0	0	0	0	0	0	0	0	0	0	0	0	0	1	0	0	0	0	0	0	0	0	0	0	0	0	0	0	1	0	0	0	0	0	0	0	0	0	0	0	0	0	0	0
ASV433	0	1	0	0	0	0	0	0	0	0	0	0	0	0	0	0	0	0	0	0	0	0	0	0	14	41	17	30	3	20	3	205	178	355	17	19	0	0	24	2	0	0	17	0	25	0	22	22	10
ASV1600	0	0	0	0	0	0	0	0	0	0	0	0	0	0	0	0	0	0	0	0	0	0	0	0	6	2	3	2	4	2	1	41	50	38	0	4	0	0	4	0	0	0	7	2	5	0	11	11	3
ASV4637	0	0	0	0	0	0	0	0	0	0	0	0	0	0	0	0	0	0	0	0	0	0	0	0	3	4	3	10	0	0	0	0	0	0	0	0	0	0	0	0	0	0	8	0	0	0	0	0	5
ASV3102	0	0	0	0	0	0	0	0	0	0	0	0	0	0	0	0	0	0	0	0	0	0	0	0	2	5	0	34	0	0	0	2	8	17	4	4	0	0	0	0	0	0	0	0	4	0	0	0	1
ASV1677	0	0	0	0	0	0	0	0	0	0	0	0	0	0	0	0	0	0	0	0	0	0	0	0	1	0	0	82	0	5	0	7	6	10	5	2	0	0	0	0	0	0	0	0	0	0	0	0	37
ASV1735	0	0	0	0	0	0	0	0	0	0	0	0	0	0	0	0	0	0	1	0	0	0	0	0	2	9	0	60	4	9	1	3	5	24	1	2	14	0	0	0	0	0	0	2	22	0	0	0	3
ASV6135	0	5	0	5	1	4	0	0	0	0	0	0	0	0	0	0	2	1	0	0	0	0	0	0	0	0	0	0	0	0	0	0	0	0	0	0	0	0	0	0	0	0	0	0	0	0	0	0	0
ASV5321	1	18	1	1	1	1	0	0	0	0	0	0	0	2	0	0	1	2	0	0	0	0	0	0	0	0	0	0	0	0	0	0	0	0	0	0	0	0	0	0	0	0	0	0	0	1	0	0	0
ASV3366	0	0	0	0	0	0	0	0	0	0	0	0	0	0	0	0	0	0	0	0	0	0	0	0	14	5	18	2	0	0	0	0	0	0	0	0	0	0	0	0	0	0	0	0	0	0	0	0	23
ASV6093	0	0	0	0	0	0	0	0	0	0	0	0	0	0	0	0	0	0	0	0	0	0	0	0	0	0	0	1	0	0	0	0	0	0	0	0	0	0	0	0	0	0	0	0	0	0	0	0	0
ASV1497	0	0	0	0	0	0	0	0	0	0	0	0	0	0	0	0	0	0	0	0	0	0	0	0	0	0	0	0	0	0	1	42	162	34	2	17	0	1	3	0	0	0	0	0	1	1	0	0	0
ASV4740	0	0	0	0	0	0	0	0	0	0	0	0	0	0	0	0	0	0	0	4	0	0	3	1	0	0	1	0	0	0	0	1	6	2	0	5	0	0	0	0	0	0	0	0	0	0	0	0	11
ASV1866	0	0	0	0	0	0	0	0	0	0	0	0	0	0	0	0	0	0	0	0	0	0	0	0	0	0	0	0	0	0	1	36	116	27	3	13	0	0	2	0	0	0	0	0	0	0	0	0	0
ASV2151	0	0	0	0	0	0	0	0	0	0	0	0	0	0	0	0	0	0	7	0	0	0	0	0	1	0	0	4	0	7	0	0	0	0	0	0	10	0	0	0	0	0	0	0	0	0	0	0	9
ASV402	0	3	0	1	1	4	0	0	0	0	0	0	2	0	0	0	3	1	2	3	0	0	1	0	83	56	112	194	75	82	5	29	116	21	20	52	5	0	1	0	2	0	4	0	5	2	0	0	42
ASV8026	0	0	0	0	0	0	0	0	0	0	0	0	0	0	0	0	0	0	0	0	0	0	0	0	0	0	0	0	0	0	0	1	1	0	0	0	0	0	0	0	0	0	0	0	0	0	0	0	0
ASV5359	0	0	0	0	0	0	0	0	0	0	0	0	0	0	0	0	0	0	0	0	0	0	0	0	0	0	0	1	0	0	0	0	0	0	0	0	0	0	0	0	0	0	0	0	0	0	0	0	0
ASV1319	0	0	0	0	0	0	0	0	0	0	0	0	0	0	0	0	0	0	0	0	0	0	0	0	8	19	9	76	9	41	0	0	0	6	0	2	17	1	5	0	0	0	12	0	3	0	0	0	1
ASV7485	0	0	0	0	0	0	0	0	0	0	0	0	0	0	0	0	0	0	0	0	0	0	0	0	0	1	0	0	0	2	0	0	0	0	0	0	0	0	0	0	0	0	0	0	0	0	0	0	0
ASV7482	0	0	0	0	0	0	0	0	0	0	0	0	0	0	0	0	0	0	0	0	0	0	0	0	1	0	0	0	0	2	0	0	0	0	1	0	0	0	0	0	0	0	0	0	0	0	0	0	0
ASV1330	0	0	0	0	0	0	0	0	0	0	0	0	0	0	0	0	0	0	0	0	0	0	0	0	16	21	46	5	17	21	3	10	5	0	0	0	0	2	2	0	0	0	0	3	0	0	0	0	3
ASV1631	0	0	0	0	0	0	0	0	0	0	0	0	0	0	0	0	0	0	0	0	0	0	0	0	0	0	0	0	0	0	1	0	0	0	0	0	21	0	0	0	0	0	0	0	0	0	1	1	0
ASV4812	0	0	0	0	0	0	0	0	0	0	0	0	0	0	0	0	0	0	0	0	0	0	0	0	5	2	3	4	7	3	0	0	0	0	0	0	0	0	0	0	0	0	0	0	0	0	0	0	8
ASV2644	0	0	0	0	0	0	0	0	0	0	0	0	0	0	0	0	0	0	2	0	0	0	0	0	0	0	0	15	3	0	0	0	0	0	0	0	0	1	0	0	0	0	0	0	0	0	2	2	2
ASV5514	0	0	0	0	0	0	0	0	0	0	0	0	0	0	0	0	0	0	0	0	0	0	0	0	0	0	0	0	0	0	0	0	0	0	0	0	0	0	0	0	0	0	0	0	0	0	0	0	2
ASV1616	0	0	0	0	0	0	0	0	0	0	0	0	0	1	0	0	0	0	0	0	0	0	0	0	0	3	0	0	0	6	0	60	22	18	3	2	0	0	2	1	0	0	0	3	93	0	10	10	0
ASV1593	0	0	0	0	0	0	0	0	0	0	0	0	0	0	0	0	0	0	0	0	0	0	0	0	1	0	6	0	0	2	4	49	16	25	1	2	0	0	1	0	2	0	0	0	118	0	4	4	4
ASV4468	1	2	0	3	2	6	0	0	0	0	0	0	0	0	0	1	0	0	0	0	0	0	0	0	0	0	0	0	2	12	0	0	0	0	0	0	0	0	0	0	0	0	0	0	0	0	0	0	0
ASV74	1	0	0	0	2	0	0	0	0	0	0	0	1	0	0	0	1	0	0	9	0	0	0	0	826	1025	1020	524	125	321	6	22	28	254	12	3	7	22	209	1	5	0	13	36	14	3	0	0	916
ASV5315	4	4	3	2	1	1	0	0	0	0	0	0	0	0	4	2	0	1	0	0	0	0	0	0	0	0	0	1	0	0	0	0	0	0	0	0	0	0	0	0	0	0	0	0	0	0	0	0	0
ASV5611	0	0	0	3	2	0	0	0	0	0	0	0	0	0	0	3	1	0	0	0	0	0	0	0	0	0	0	4	0	1	0	0	0	0	0	1	0	0	0	0	2	0	0	0	0	0	0	0	0
ASV5783	0	0	0	1	0	1	0	0	0	0	0	0	0	0	0	0	0	2	0	0	0	0	0	0	0	0	0	0	0	0	0	4	2	0	9	0	0	0	0	0	0	0	0	0	3	0	0	0	0
ASV4180	0	0	0	0	0	0	0	0	0	0	0	0	0	0	0	0	0	0	0	0	0	0	0	0	0	1	0	0	0	0	1	7	1	1	0	0	0	0	0	0	0	0	0	0	0	0	0	0	0
ASV3545	0	0	0	0	0	0	0	0	0	0	0	0	0	0	0	0	0	0	0	0	0	0	0	0	0	0	0	0	0	0	0	7	1	0	1	0	2	0	0	0	0	0	0	0	0	0	0	0	0
ASV4255	0	0	0	0	0	0	0	0	0	0	0	0	0	0	0	0	0	0	0	0	0	0	0	0	5	0	3	2	2	5	0	5	9	5	7	0	0	0	0	0	0	0	0	0	0	0	0	0	1
ASV2043	0	0	1	0	1	0	0	0	0	0	0	0	1	1	0	9	6	0	0	0	0	0	0	0	1	0	0	2	0	2	0	0	0	0	1	0	6	3	13	14	8	9	0	3	16	16	24	24	0
ASV5043	0	0	0	0	0	0	0	0	0	0	0	0	0	0	0	0	0	0	0	0	0	0	0	0	0	0	0	0	0	0	0	0	0	0	0	1	0	0	5	0	0	4	0	0	11	5	0	0	0
ASV5656	0	0	0	0	0	0	0	0	0	0	0	0	0	0	0	0	0	0	0	0	0	0	0	0	0	0	0	11	0	0	0	0	0	0	0	0	0	0	0	0	0	0	0	0	0	0	0	0	0
ASV4312	0	0	0	0	0	0	0	0	0	0	0	0	0	0	0	0	0	0	0	0	0	0	0	0	0	0	0	0	1	1	0	0	0	0	0	0	0	0	0	0	0	0	0	0	0	0	0	0	0
ASV2306	1	0	0	0	0	0	0	0	0	0	0	0	0	0	0	0	0	0	0	0	0	0	0	0	7	1	10	7	1	1	0	0	2	1	0	0	0	0	0	0	0	0	0	0	0	0	0	0	0
ASV7791	0	0	0	0	0	0	0	0	0	0	0	0	1	0	0	0	2	0	0	0	0	0	0	0	0	0	0	0	0	0	0	1	0	0	0	0	0	0	0	0	0	0	0	0	0	0	0	0	0
ASV260	11	19	31	47	27	22	1	0	0	1	0	0	116	170	210	164	324	40	0	0	0	0	0	0	88	17	37	71	24	173	0	0	0	2	0	0	0	7	13	4	2	1	0	7	7	8	8	8	45
ASV2959	4	5	0	2	0	0	0	0	0	0	0	0	0	6	10	11	19	5	0	0	0	0	0	0	1	0	0	2	0	10	0	0	0	0	0	0	0	0	0	0	0	0	0	0	3	0	0	0	6
ASV129	7	3	10	21	29	14	0	0	0	7	0	0	257	637	559	746	380	83	0	2	2	0	0	0	11	17	8	50	19	34	0	0	1	2	2	2	46	31	140	75	33	11	400	80	18	34	43	43	197
ASV3240	0	0	0	4	0	2	0	0	0	0	0	0	0	8	8	17	30	4	0	0	0	0	0	0	1	0	0	0	0	0	0	0	0	0	0	1	0	0	3	0	0	0	1	0	0	0	0	0	1
ASV253	0	0	0	0	0	0	0	0	0	0	0	0	0	0	0	0	1	0	0	0	0	0	0	0	76	63	52	37	13	46	2	32	29	12	1	1	10	5	32	4	2	0	2	7	2	1	0	0	174
ASV11	1	0	0	0	1	0	0	1	1	0	1	0	2	6	3	2	7	1	0	16	1	3	0	2	2657	1503	7162	2656	1769	3321	3	81	96	57	8	11	120	12	226	42	33	0	40	31	125	8	34	34	3516
ASV9	0	0	0	0	2	2	0	0	0	2	0	0	2	0	1	3	8	2	1	10	0	3	0	1	3078	1846	7845	3332	1846	4190	1	5	1	13	2	2	22	3	94	40	43	1	1	45	92	1	15	15	3043
ASV25	0	0	0	0	0	0	0	0	0	0	1	0	0	0	0	0	0	0	0	4	1	3	0	0	1224	782	3683	1204	914	1807	0	0	5	2	1	0	11	1	57	11	19	1	0	11	36	0	6	6	1576
ASV219	0	0	0	0	0	0	0	0	0	0	1	0	0	1	0	0	0	0	0	1	0	0	0	0	140	62	605	172	88	118	2	0	0	0	0	0	0	0	6	3	1	0	0	0	4	0	0	0	124
ASV288	8	12	7	2	2	5	0	0	0	0	0	0	106	220	131	52	152	10	0	0	0	0	0	0	92	28	30	33	21	63	7	27	40	20	1	0	34	18	232	25	19	1	23	42	57	22	16	16	66
ASV7282	0	0	0	0	1	0	0	0	0	0	0	0	1	0	1	0	2	0	0	0	0	0	0	0	0	0	0	0	0	0	0	0	0	1	0	0	0	0	0	0	0	0	0	0	0	0	0	0	0
ASV2849	0	0	0	0	0	0	0	0	0	0	0	0	0	1	0	0	0	0	0	0	0	0	0	0	2	0	1	1	2	1	0	0	4	3	0	0	0	0	0	0	0	0	0	0	0	0	0	0	0
ASV5309	0	0	0	0	0	0	0	0	0	0	0	0	0	0	0	0	0	0	0	0	0	0	0	0	0	0	0	0	0	0	0	0	0	0	0	0	0	0	0	0	0	0	0	0	0	0	0	0	0
ASV5299	0	0	0	0	0	0	0	0	0	0	0	0	0	0	0	0	0	0	0	0	0	0	0	0	0	0	0	0	0	0	0	0	0	1	0	0	0	0	0	0	0	0	0	0	0	0	0	0	0
ASV7085	0	0	0	0	0	0	0	0	0	0	0	0	0	0	0	0	0	0	0	0	0	0	0	0	0	0	0	0	0	0	0	1	0	0	0	0	0	0	0	0	0	0	0	0	0	0	0	0	0
ASV4832	0	0	0	0	0	0	0	0	0	0	0	0	0	0	0	0	0	0	0	0	0	0	0	0	0	0	0	0	0	0	0	0	0	0	0	0	0	0	0	0	0	0	0	0	0	0	0	0	0
ASV4655	0	0	0	0	0	0	0	0	0	0	0	0	0	0	0	0	0	0	0	0	0	0	0	0	0	0	0	0	0	0	0	0	0	0	0	0	0	0	0	0	0	0	0	0	0	0	0	0	0
ASV19	2	2	0	2	0	0	2	0	0	0	0	0	0	2	0	0	0	0	0	0	0	0	0	0	1	0	0	0	0	0	0	820	40	4	0	0	8	2	3	8	13	0	0	4	0	13	9	9	0
ASV2370	0	0	0	0	0	0	0	0	0	0	0	0	0	0	0	0	0	0	0	0	0	0	0	0	0	0	0	0	0	0	0	0	0	0	0	0	0	0	0	0	0	0	0	0	0	0	0	0	0
ASV5441	0	0	0	0	0	0	0	0	0	0	0	0	0	0	0	0	0	0	0	0	0	0	0	0	0	0	0	0	0	0	0	0	0	0	0	0	0	0	0	0	0	0	0	0	0	0	0	0	0
ASV6247	0	0	0	0	0	1	0	0	0	0	0	0	0	0	0	0	0	0	0	0	0	0	0	0	0	0	0	0	0	0	0	0	0	0	0	0	0	0	0	0	0	0	0	0	0	0	0	0	0
ASV3994	0	0	0	0	0	0	0	0	0	0	0	0	0	0	0	0	0	0	0	0	0	0	0	0	0	0	0	0	0	0	0	0	0	0	0	0	0	0	0	0	0	0	0	0	0	0	0	0	0
ASV3268	0	0	0	0	0	0	0	0	0	0	0	0	0	0	0	0	0	0	0	0	0	0	0	0	0	0	0	0	0	0	0	6	0	1	0	0	0	0	0	0	0	0	0	0	0	0	0	0	0
ASV5186	0	0	0	0	0	0	0	0	0	0	0	0	0	0	0	0	0	0	0	0	0	0	0	0	0	0	0	0	0	0	0	0	0	0	0	0	0	0	0	0	0	0	0	0	0	0	0	0	0
ASV5593	0	0	0	0	0	0	0	0	0	0	0	0	0	0	0	0	0	0	0	0	0	0	0	0	0	0	0	0	0	0	0	0	0	0	0	0	0	0	0	0	0	0	0	0	0	0	0	0	0
ASV4990	0	0	0	0	0	0	0	0	0	0	0	0	0	0	0	0	0	0	0	0	0	0	0	0	0	0	0	0	0	0	0	3	0	0	0	0	0	0	0	0	0	0	0	0	0	0	0	0	0
ASV4318	0	0	0	0	0	0	0	0	0	0	0	0	0	0	0	0	0	0	0	0	0	0	0	0	0	0	0	0	0	0	0	0	1	0	0	0	0	0	0	0	0	0	0	0	0	0	0	0	0
ASV817	0	2	0	0	0	0	0	0	0	0	0	0	0	0	0	0	0	0	0	0	0	0	0	0	0	0	0	0	0	2	0	0	0	0	0	0	0	0	0	1	11	0	0	0	0	3	0	0	0
ASV2937	0	0	0	0	0	0	0	0	0	0	0	0	0	0	0	0	0	0	0	0	0	0	0	0	0	0	0	0	0	0	0	3	0	0	0	0	0	0	0	0	0	0	0	0	0	0	0	0	0
ASV5875	0	0	0	0	0	0	0	0	0	0	0	0	0	0	0	1	1	0	0	0	0	0	0	0	0	0	0	0	0	5	0	0	0	0	0	0	0	0	0	0	0	0	0	0	0	0	0	0	3
ASV4559	0	0	1	0	0	0	0	0	0	0	0	0	0	2	1	0	0	0	0	0	0	0	0	0	0	0	0	0	0	0	0	0	0	0	0	0	0	0	7	1	1	0	0	2	27	0	0	0	0
ASV5094	0	0	0	0	0	0	0	0	0	0	0	0	0	0	1	0	0	0	0	0	0	0	0	0	1	0	2	0	0	0	0	0	0	0	0	0	7	0	3	8	3	0	0	2	6	0	0	0	0
ASV2680	0	0	0	0	0	1	0	0	0	1	0	0	0	0	2	3	0	0	0	0	0	0	0	0	0	0	0	0	0	0	0	0	0	2	0	0	0	0	13	9	14	0	0	7	39	1	2	2	0
ASV3513	0	0	0	0	0	0	0	0	0	0	0	0	0	0	0	0	0	0	0	0	0	0	0	0	0	0	0	0	0	0	0	0	0	0	0	1	0	0	0	0	0	0	0	0	0	0	0	0	0
ASV4542	0	0	0	0	0	0	0	0	0	0	0	0	0	0	0	0	0	0	0	0	0	0	0	0	0	0	0	0	0	0	0	0	0	0	0	0	0	0	0	0	0	0	0	0	0	0	0	0	0
ASV6115	0	0	0	0	0	0	0	0	0	0	0	0	0	0	0	0	0	0	0	0	0	0	0	0	0	0	0	0	0	0	0	0	0	0	0	0	0	0	0	0	0	0	0	0	0	0	0	0	0
ASV6706	0	0	0	0	0	0	0	0	0	0	0	0	0	0	0	0	0	0	0	0	0	0	0	0	0	0	0	0	0	0	0	0	0	0	0	0	0	0	0	0	0	1	0	0	0	0	0	0	0
ASV5421	0	0	0	0	0	0	0	0	0	0	0	0	0	0	0	0	0	0	0	0	0	0	0	0	1	0	0	0	0	0	0	0	0	0	0	0	0	1	0	1	0	0	0	0	0	0	0	0	0
ASV4819	0	0	0	0	0	0	0	0	0	0	0	0	0	0	0	0	0	0	0	0	0	0	0	0	0	0	1	1	0	0	0	0	1	0	0	0	17	0	0	0	0	0	0	0	0	0	0	0	0
ASV703	0	0	0	0	0	0	0	0	0	0	0	0	0	0	0	0	0	0	0	0	0	0	0	0	1	0	0	0	0	0	3	9	10	4	53	0	0	0	8	0	0	1	11	0	0	0	0	0	0
ASV1764	0	0	0	0	0	0	0	0	0	0	0	0	0	0	0	0	0	0	0	0	0	0	0	0	0	0	0	0	0	0	0	0	0	0	0	0	0	0	0	0	0	0	0	0	0	0	0	0	0
ASV7230	0	0	0	0	0	0	0	0	0	0	0	0	0	0	0	0	0	0	0	0	0	0	0	0	0	0	0	0	0	0	0	0	0	0	1	1	0	0	0	0	0	0	0	0	0	0	0	0	0
ASV5285	0	0	0	0	0	0	0	0	0	0	0	0	0	0	0	1	0	0	0	0	0	0	0	0	0	0	0	0	0	0	0	0	0	0	0	0	3	7	7	0	0	1	0	0	9	2	0	0	0
ASV5563	0	0	0	0	0	0	0	0	0	0	0	0	0	1	0	0	0	0	0	0	0	0	0	0	0	3	0	0	0	0	0	0	0	2	0	0	0	1	3	0	0	0	0	10	3	0	0	0	0
ASV1826	0	0	0	0	0	0	0	0	0	0	0	0	0	0	0	0	0	0	0	0	0	0	0	0	0	0	0	9	0	0	0	0	0	1	0	0	0	0	13	0	0	0	0	0	2	0	0	0	0
ASV322	0	0	0	0	0	0	0	0	0	0	0	0	0	0	0	2	1	0	0	0	0	0	0	0	1	0	0	132	1	1	0	0	0	0	0	7	0	0	2	2	6	5	0	0	0	0	0	0	0
ASV4356	0	0	0	0	0	0	0	0	0	0	0	0	0	0	0	0	0	0	0	0	0	0	0	0	0	0	0	0	0	0	0	0	0	1	0	0	0	0	34	0	0	0	0	0	0	0	0	0	0
ASV2875	0	0	0	1	1	0	0	0	0	0	0	0	0	0	0	0	0	0	0	0	0	0	0	0	3	4	0	2	5	4	1	27	22	2	5	6	0	0	0	0	0	0	0	0	7	0	0	0	0
ASV3577	0	0	0	0	0	0	0	0	0	0	0	0	0	0	0	0	0	0	0	0	0	0	0	0	0	1	0	2	0	1	0	3	2	0	0	0	0	0	0	0	0	0	0	0	0	0	0	0	0
ASV6819	0	0	0	0	0	0	0	0	0	0	0	0	0	0	0	0	0	0	0	0	0	0	0	0	0	0	0	2	4	0	0	2	0	0	2	0	0	0	0	0	0	0	0	0	0	0	0	0	0
ASV749	176	86	78	1	1	0	3	5	3	1	0	0	96	18	18	0	0	0	0	0	0	0	0	0	0	0	0	0	0	0	89	27	1	0	0	0	0	0	6	0	3	0	2	0	0	0	0	0	3
ASV1116	28	20	31	0	0	0	1	2	3	0	0	0	25	26	11	2	1	0	0	0	0	0	0	0	1	0	1	0	0	0	78	67	53	0	3	0	0	0	7	8	3	0	0	1	7	0	0	0	0
ASV7014	0	0	0	0	0	1	0	0	0	0	0	0	0	1	0	2	5	0	0	0	0	0	0	0	1	0	0	0	0	0	0	0	0	0	0	0	0	0	0	0	0	0	0	0	0	0	0	0	0
ASV7465	0	0	0	0	0	0	0	0	0	0	0	0	0	0	0	2	1	0	0	0	0	0	0	0	0	0	1	0	0	0	0	0	1	0	0	1	0	0	1	0	0	0	0	0	0	0	0	0	0
ASV7903	0	0	0	2	1	0	0	0	0	0	0	0	0	0	0	1	0	1	0	0	0	0	0	0	0	0	0	0	0	0	0	0	0	0	0	0	0	0	0	0	0	0	0	0	0	0	0	0	0
ASV3743	0	0	0	0	0	0	0	0	0	0	0	0	0	0	0	0	0	0	0	0	0	1	0	0	0	0	1	0	0	1	0	0	0	0	0	0	23	1	1	0	0	0	0	11	8	0	5	5	0
ASV5844	0	0	0	0	0	0	0	0	0	0	0	0	0	0	0	0	0	0	0	0	0	0	0	0	0	0	0	0	0	0	0	0	0	0	0	0	0	0	0	0	0	0	0	0	0	0	0	0	0
ASV6838	0	0	0	0	0	0	0	0	0	0	0	0	0	0	0	0	0	0	0	0	0	0	0	0	0	0	0	0	0	0	0	0	0	0	0	0	0	0	0	0	0	0	0	0	1	0	0	0	0
ASV2215	0	0	0	1	0	1	0	0	0	0	0	0	0	0	0	0	0	0	0	0	0	0	0	0	0	3	0	0	0	0	0	0	10	6	4	4	6	0	0	1	2	0	0	0	3	0	0	0	0
ASV1757	0	0	0	0	0	0	0	0	0	0	0	0	0	0	0	0	0	0	0	1	0	0	0	0	0	0	0	0	0	0	0	0	0	0	3	0	0	0	62	0	0	0	0	0	0	0	11	11	0
ASV155	1	0	0	0	0	0	0	0	0	0	0	0	0	1	0	0	0	0	1	0	1	0	0	0	3	1	1	5	6	1	0	2	6	4	32	3	2	1	5	7	5	0	0	0	15	3	1	1	5
ASV1243	0	0	0	0	0	0	0	0	0	0	0	0	0	0	0	0	0	0	0	0	0	0	0	0	1	0	0	0	0	0	0	0	4	0	1	0	0	0	6	0	0	0	0	0	25	0	0	0	0
ASV7681	0	0	0	0	0	0	0	0	0	0	0	0	0	0	0	0	0	0	0	0	0	0	0	0	0	0	0	0	0	0	0	0	0	0	0	0	0	0	0	0	0	0	0	0	0	0	0	0	0
ASV145	0	0	0	0	0	0	0	0	0	0	0	0	0	0	0	0	0	0	0	0	0	0	0	0	0	0	0	1	0	1	3	0	0	1	7	2	0	1	11	0	0	0	8	0	24	3	3	3	2
ASV5920	0	0	0	0	0	0	0	0	0	0	0	0	0	0	0	0	0	0	0	0	0	0	0	0	0	0	0	0	0	0	0	0	0	0	0	0	0	0	1	0	0	0	0	0	0	0	0	0	0
ASV7540	0	0	0	0	0	0	0	0	0	0	0	0	0	0	0	0	0	0	0	0	0	0	0	0	0	0	0	0	0	0	0	0	0	0	0	0	0	0	0	0	0	0	0	0	0	0	0	0	0
ASV3714	1	2	2	4	5	2	0	0	0	0	0	0	1	0	0	1	4	0	0	0	8	0	4	3	1	0	0	4	0	1	0	0	0	0	1	0	0	0	0	0	0	0	0	0	0	0	0	0	3
ASV1278	0	0	0	0	0	1	0	0	0	0	0	0	0	0	0	0	0	0	0	0	0	0	0	0	4	22	18	10	6	25	2	10	38	35	8	12	0	0	0	1	2	0	0	0	12	0	0	0	15
ASV5849	4	1	5	0	1	1	0	0	0	0	0	0	0	0	0	0	1	0	0	0	0	0	0	0	0	0	0	3	0	3	0	0	0	0	0	0	0	0	0	0	0	0	0	0	0	0	0	0	0
ASV1426	0	0	0	0	0	0	0	0	0	0	0	0	0	0	0	0	0	0	0	0	0	1	0	0	0	0	0	0	0	0	0	0	0	0	1	0	0	0	0	0	0	0	0	0	0	0	0	0	0
ASV1253	0	0	0	0	0	0	0	0	0	0	0	0	0	0	0	0	0	0	0	0	0	0	0	0	0	0	0	3	0	2	1	69	46	79	106	17	0	1	9	0	2	0	0	0	1	0	0	0	0
ASV1944	0	0	0	1	0	1	0	0	0	0	0	0	0	0	0	0	0	0	0	0	2	0	0	0	0	0	0	0	0	1	0	4	3	1	11	2	2	0	0	0	0	0	0	15	3	0	0	0	0
ASV6291	0	0	0	0	0	0	0	0	0	0	0	0	0	0	0	0	0	0	0	0	0	0	0	0	0	0	0	1	0	0	0	2	0	5	9	1	0	0	0	0	0	0	0	0	0	0	0	0	0
ASV315	0	0	0	0	0	0	0	0	0	0	0	0	0	0	0	0	0	0	0	0	0	0	0	1	16	5	7	10	5	34	9	153	184	215	878	60	0	0	12	6	0	0	13	17	6	1	0	0	11
ASV2726	0	0	0	0	0	0	0	0	0	0	0	0	0	0	0	0	0	0	0	0	0	0	0	0	1	2	1	4	1	0	1	17	15	14	30	5	0	0	3	0	0	0	0	0	0	0	0	0	0
ASV1300	1	0	0	0	0	0	0	0	0	0	0	0	0	0	0	0	0	0	1	4	0	0	3	5	0	1	0	41	9	0	0	16	7	6	210	1	1	0	1	0	0	0	0	5	0	0	0	0	1
ASV5195	1	1	0	0	1	0	0	0	0	0	0	0	0	0	0	0	0	0	0	0	0	0	0	0	0	2	0	7	0	1	0	1	0	1	0	0	0	0	1	0	0	0	0	0	0	0	0	0	0
ASV649	0	5	1	0	2	0	0	1	0	1	0	0	1	0	0	0	0	0	9	9	5	0	0	0	4	2	5	6	1	27	8	92	91	84	295	44	17	0	2	7	0	0	2	10	15	0	0	0	0
ASV4075	0	0	0	0	0	0	0	0	0	0	0	0	0	0	0	0	0	0	1	0	0	20	15	18	0	0	0	0	0	0	0	0	0	0	0	0	0	0	0	0	0	0	0	0	0	0	0	0	0
ASV3085	0	0	0	0	0	0	0	0	0	0	0	0	0	0	0	0	0	0	0	0	0	0	0	0	0	0	0	0	0	0	4	3	1	7	30	46	0	0	0	0	0	0	0	0	0	0	0	0	0
ASV4909	0	0	0	0	0	0	0	0	0	0	0	0	0	0	0	1	0	0	0	0	0	0	0	0	0	0	0	0	0	0	1	0	1	2	12	17	0	0	0	0	0	0	0	0	0	0	0	0	0
ASV5533	1	0	0	0	1	1	0	0	0	0	0	0	0	0	0	0	1	0	0	0	0	0	0	0	0	0	0	0	0	0	0	0	4	0	9	8	0	0	0	0	0	0	0	0	0	0	0	0	0
ASV4333	0	0	0	4	4	3	0	0	0	0	0	0	0	0	0	3	1	0	0	0	0	0	0	0	1	4	0	1	2	2	0	0	1	1	0	1	0	0	0	0	0	0	0	0	0	0	0	0	2
ASV5874	0	0	0	0	0	0	0	0	0	0	0	0	0	0	0	1	0	0	0	0	0	0	0	0	0	0	0	0	0	0	0	0	2	2	4	8	0	0	0	0	0	0	0	0	0	0	0	0	2
ASV6701	0	0	0	0	0	0	0	0	0	0	0	0	0	0	0	0	0	0	0	0	0	0	0	0	0	0	0	0	0	0	0	1	4	1	6	0	0	0	0	1	0	0	0	0	0	0	0	0	0
ASV7406	1	0	0	1	0	0	0	0	0	0	0	0	0	0	0	0	0	0	0	0	0	0	0	0	0	0	0	0	0	0	0	0	2	1	2	1	0	0	0	0	0	0	0	0	0	0	0	0	0
ASV6856	1	1	0	0	0	0	0	0	0	0	0	0	0	0	0	0	0	0	0	0	0	0	0	0	0	0	0	0	0	0	0	1	2	3	2	1	0	0	0	0	0	0	0	0	0	0	0	0	0
ASV241	0	0	0	0	0	0	0	0	0	0	0	0	0	0	0	0	0	0	0	1	0	0	0	0	18	89	1	20	5	3	7	222	486	554	435	86	55	0	20	19	4	0	15	80	9	0	0	0	119
ASV4616	0	2	0	0	0	0	0	0	0	0	0	0	5	1	0	0	0	0	0	0	0	0	0	0	0	1	0	0	0	0	1	3	7	5	6	2	0	0	0	0	0	0	0	0	4	0	0	0	0
ASV6739	0	1	1	0	0	0	0	0	0	0	0	0	3	0	0	0	0	0	0	0	0	1	0	2	0	0	0	0	0	0	0	0	2	0	1	0	0	0	0	0	0	0	0	0	0	0	0	0	0
ASV8096	0	0	1	0	1	0	0	0	0	0	0	0	0	0	0	0	0	0	0	0	0	0	0	0	0	0	0	0	0	0	0	0	0	0	0	0	1	0	0	0	0	0	0	0	0	0	0	0	0
ASV7569	0	0	0	1	0	0	0	0	0	0	0	0	0	0	0	0	0	0	0	0	0	0	0	0	0	0	0	0	1	0	0	0	0	0	0	0	1	0	0	0	0	0	0	0	0	0	0	0	0
ASV856	0	0	0	2	1	4	0	0	0	0	0	0	0	0	1	6	1	0	0	0	0	0	0	0	6	12	3	8	27	8	1	0	3	2	2	2	263	0	14	13	11	0	0	0	25	1	0	0	15
ASV280	5	17	1	307	357	247	0	0	0	1	1	0	0	1	7	51	34	8	0	0	0	1	1	0	0	0	0	0	2	2	0	0	0	1	0	1	16	0	0	0	0	0	0	0	4	0	0	0	0
ASV1042	76	84	62	40	19	23	0	0	0	0	0	0	8	13	23	1	5	1	0	0	0	0	0	0	0	2	0	0	0	0	0	0	0	1	0	0	0	0	0	0	8	0	0	0	0	1	0	0	0
ASV804	6	7	5	78	29	50	0	0	0	0	0	1	1	1	3	12	14	3	0	0	0	0	0	1	1	4	1	0	1	3	0	0	0	0	1	0	0	0	0	0	1	0	0	0	0	0	0	0	1
ASV4416	0	0	0	5	1	3	0	0	0	0	0	0	0	0	0	1	0	0	0	0	0	0	0	0	0	0	0	1	2	0	0	0	0	4	0	0	0	0	9	2	0	1	0	0	1	0	0	0	0
ASV2251	4	8	2	18	15	24	0	0	0	0	0	0	2	1	3	1	6	0	0	0	0	0	0	1	0	0	0	0	2	1	0	0	0	0	0	0	0	0	0	0	0	0	0	0	0	0	0	0	2
ASV2221	6	12	16	8	3	4	0	0	0	0	0	0	2	5	6	1	1	1	0	0	0	0	0	0	0	3	2	2	0	2	0	0	0	0	0	0	0	0	0	0	0	0	0	0	0	0	0	0	0
ASV5226	0	0	0	0	0	0	0	0	0	0	0	0	0	0	0	0	0	0	0	0	0	0	0	0	0	0	0	0	6	0	0	0	0	0	0	0	9	0	9	5	2	0	0	0	0	0	0	0	0
ASV3698	0	0	0	0	0	0	0	0	0	0	0	0	0	0	0	0	0	0	0	0	0	0	0	0	0	0	0	0	0	0	0	0	0	1	0	0	0	0	0	0	1	0	0	0	0	1	0	0	0
ASV4336	0	0	0	0	0	0	0	0	0	0	0	0	0	0	0	0	0	0	0	0	0	0	0	0	0	0	0	0	0	0	0	0	0	0	0	0	0	0	1	0	0	0	0	0	0	0	0	0	0
ASV4441	0	0	0	0	0	0	0	0	0	0	0	0	0	0	0	0	0	0	0	0	0	0	0	0	0	0	0	1	0	0	0	0	0	36	0	0	0	0	0	0	0	0	0	0	0	0	0	0	0
ASV3943	1	3	5	5	7	9	0	1	0	0	0	0	1	0	2	3	0	0	0	0	0	0	0	0	0	0	0	2	0	3	0	0	0	0	0	0	0	0	0	0	0	0	0	0	0	0	0	0	0
ASV111	196	354	95	530	372	564	0	1	0	1	0	0	12	11	43	73	60	15	0	5	2	0	1	4	52	243	29	71	64	187	5	36	88	21	28	14	99	1	8	6	9	1	0	10	5	0	0	0	143
ASV212	221	392	152	260	187	249	0	2	2	0	1	0	46	28	98	46	39	10	0	1	3	3	0	5	0	0	0	0	0	0	4	0	0	0	1	3	0	0	3	2	2	1	1	0	0	0	0	0	0
ASV2549	0	0	0	0	0	0	0	0	0	0	0	0	0	0	0	0	0	0	0	0	0	0	0	0	0	1	0	2	0	1	0	13	1	16	0	0	20	0	0	0	0	0	0	0	4	0	0	0	0
ASV4078	0	0	0	0	0	0	0	0	0	0	0	0	0	0	0	0	0	0	0	0	0	0	0	0	3	0	2	20	4	11	0	0	0	1	0	0	0	0	0	4	0	0	0	0	0	0	0	0	0
ASV3022	1	1	3	0	2	0	0	0	0	0	0	0	5	7	7	5	4	1	0	0	0	0	0	0	1	1	0	0	2	4	0	0	0	0	0	1	0	0	7	4	1	0	0	3	33	0	0	0	0
ASV569	0	0	0	0	0	0	0	0	0	0	0	0	0	0	0	0	0	0	1	1	0	0	0	0	47	110	38	79	33	46	8	11	13	62	1	0	47	1	15	4	5	0	7	5	10	1	0	0	212
ASV1914	0	2	0	0	0	0	0	0	0	0	0	0	0	0	0	0	0	0	0	0	0	0	0	0	10	26	4	10	13	11	0	0	1	0	0	0	0	0	3	0	0	0	0	0	0	0	0	0	27
ASV6737	0	1	0	0	0	0	0	0	0	0	0	0	0	0	0	0	0	0	0	0	0	0	0	0	0	0	0	2	0	0	0	0	2	0	0	0	0	0	0	0	0	0	0	0	0	0	0	0	0
ASV3690	0	0	0	0	1	0	0	0	0	0	0	0	1	2	6	8	5	0	0	0	0	0	0	0	0	0	0	2	0	3	0	0	2	0	0	0	0	1	5	11	7	0	0	0	6	0	0	0	1
ASV4409	2	14	2	1	0	1	0	0	0	0	0	0	12	1	3	1	0	0	0	0	0	0	0	1	0	0	0	0	0	0	0	0	0	0	0	1	0	0	0	0	0	0	0	0	0	0	0	0	0
ASV958	0	0	0	0	0	0	0	0	0	0	0	0	0	0	0	0	0	0	0	0	0	1	0	3	1	1	0	5	2	3	42	83	34	8	32	2	2	0	10	2	0	0	9	6	5	0	4	4	2
ASV6320	2	3	2	2	0	0	0	0	0	0	0	0	1	0	0	2	0	0	0	0	0	0	0	1	0	0	0	0	0	0	0	1	0	0	0	0	0	0	0	0	0	0	0	0	0	0	0	0	0
ASV2508	0	4	0	0	1	1	0	0	0	1	0	0	1	1	1	0	0	0	0	1	0	1	0	5	0	2	0	0	0	0	8	19	2	0	1	1	0	0	0	0	0	0	0	3	5	0	0	0	0
ASV4847	0	0	1	0	0	0	0	0	0	0	0	0	0	0	0	0	0	0	0	0	0	0	0	0	0	1	0	3	0	0	3	1	3	2	13	0	0	0	0	0	0	0	0	1	0	0	0	0	1
ASV7555	1	0	0	0	0	0	0	0	0	0	0	0	1	0	0	0	0	0	0	0	0	0	0	0	0	0	0	0	0	0	0	0	0	0	0	0	0	0	0	0	0	0	0	0	0	0	0	0	0
ASV4297	0	0	0	0	0	0	0	0	0	0	0	0	0	0	0	0	0	0	0	1	0	0	0	0	1	5	0	7	0	0	0	0	1	0	0	0	10	0	0	0	0	0	0	0	3	0	0	0	17
ASV2276	0	0	0	0	0	0	0	0	0	0	0	0	0	0	0	0	0	0	0	0	0	0	1	0	25	25	1	11	0	0	0	0	0	0	0	0	0	0	0	0	0	0	0	0	0	0	0	0	70
ASV8024	0	0	0	0	0	0	0	0	0	0	0	0	0	0	0	0	0	0	0	0	0	0	0	0	0	0	0	0	0	0	1	0	0	0	1	0	0	0	0	0	0	0	0	0	0	0	0	0	0
ASV5961	0	0	0	1	1	5	0	0	0	0	0	0	0	0	0	0	0	0	0	0	0	0	0	0	0	0	0	0	0	0	0	1	2	2	2	2	0	0	0	0	0	0	0	0	0	0	0	0	0
ASV7337	0	0	0	0	0	0	0	0	0	0	0	0	0	0	0	0	0	0	0	3	0	2	1	1	0	0	0	0	0	1	0	0	0	0	0	0	0	0	0	0	0	0	0	0	0	0	0	0	0
ASV1579	0	0	0	0	0	0	0	0	0	0	0	0	0	0	0	0	0	0	0	0	0	0	0	0	0	0	0	0	0	2	0	0	0	0	0	0	0	0	0	0	0	0	10	0	0	0	0	0	0
ASV3410	0	0	1	0	0	0	0	0	0	0	0	0	0	0	0	0	0	0	0	0	0	0	0	0	2	2	0	1	0	0	0	0	1	0	0	0	0	0	0	0	0	0	0	0	0	0	0	0	0
ASV5765	1	0	0	0	0	0	0	0	0	0	0	0	0	0	0	0	0	0	7	4	4	1	2	4	0	0	0	0	0	0	0	0	0	0	0	0	0	0	0	0	0	0	0	0	0	0	0	0	0
ASV7099	0	0	0	0	0	0	0	0	0	0	0	0	0	0	0	0	0	0	0	0	0	0	0	0	0	0	0	0	0	0	0	0	0	0	0	0	0	0	0	0	0	0	0	0	1	0	0	0	0
ASV5358	0	0	0	0	0	0	0	0	0	0	0	0	0	0	0	0	0	0	0	0	0	0	0	0	0	2	0	3	1	1	0	0	1	0	0	0	0	0	0	1	0	0	0	0	0	0	0	0	1
ASV2990	0	0	0	0	0	0	0	0	0	0	0	0	0	0	0	0	0	0	0	0	0	0	0	0	2	1	0	6	1	4	0	8	8	4	1	0	2	0	0	0	0	0	0	0	0	0	2	2	3
ASV6679	0	0	0	0	0	0	0	0	0	0	0	0	0	0	0	0	0	0	0	0	0	0	1	0	0	0	0	0	0	1	0	0	0	0	0	0	0	0	0	0	0	0	0	0	0	0	0	0	0
ASV3541	0	0	0	0	0	0	0	0	0	0	0	0	0	0	0	0	0	0	0	0	0	0	0	0	3	4	4	0	1	6	1	5	7	1	10	0	7	0	0	0	0	0	2	0	0	0	0	0	8
ASV4294	0	0	0	1	0	0	0	0	0	0	0	0	0	0	0	0	0	0	0	0	0	0	0	0	0	0	1	0	0	0	0	0	1	0	0	0	0	0	0	1	0	0	0	0	0	0	0	0	1
ASV4501	0	0	0	0	0	0	0	0	0	0	0	0	0	0	0	0	0	0	0	0	0	0	0	0	0	0	0	0	0	0	0	0	0	0	0	0	0	0	0	0	0	0	0	0	0	0	0	0	0
ASV3894	0	0	0	0	0	0	0	0	0	0	0	0	0	0	0	0	0	0	0	0	0	0	0	0	0	1	0	0	0	1	0	3	2	0	0	0	0	0	0	0	0	0	0	0	0	0	0	0	0
ASV6474	0	0	0	0	0	0	0	0	0	0	0	0	0	0	0	0	0	0	0	0	0	0	0	0	1	0	0	0	0	0	0	0	0	0	0	0	0	0	0	0	0	0	0	0	0	0	0	0	0
ASV2040	0	0	0	0	0	0	0	0	0	0	0	0	0	0	0	0	0	0	0	0	0	0	0	0	0	0	0	0	0	0	0	0	0	0	0	0	0	0	0	0	0	0	0	0	0	0	0	0	0
ASV7671	0	0	0	0	0	0	0	0	0	0	0	0	0	0	0	0	0	0	0	0	0	0	0	0	0	0	0	0	0	0	0	0	0	0	0	0	0	0	0	0	0	0	0	0	0	0	0	0	1
ASV5753	0	0	0	0	0	0	0	0	0	0	0	0	0	0	0	0	0	0	0	0	0	0	0	0	0	0	0	0	0	0	0	0	0	0	0	0	0	0	0	0	0	0	0	0	0	0	0	0	0
ASV3597	0	0	0	0	0	0	0	0	0	0	0	0	0	0	0	0	0	0	0	0	3	1	4	3	0	0	2	0	0	1	0	1	3	4	0	0	0	0	3	0	0	0	0	0	4	0	0	0	0
ASV3768	0	0	0	0	0	0	0	0	0	0	0	0	0	0	0	0	0	0	0	0	0	0	0	0	3	9	0	3	5	0	0	3	1	6	1	0	0	0	1	0	0	0	0	0	0	0	0	0	6
ASV4032	0	0	0	0	0	0	0	0	0	0	0	0	0	0	0	0	0	0	0	0	0	0	0	0	5	5	2	1	1	0	1	1	1	6	1	0	0	0	0	0	0	0	6	0	0	0	0	0	10
ASV3797	0	0	0	0	0	0	0	0	0	0	0	0	0	0	0	0	0	0	0	0	0	0	0	0	0	0	0	1	0	0	0	0	1	6	0	0	0	0	0	0	0	0	0	0	0	0	0	0	1
ASV6949	0	0	0	0	0	0	0	0	0	0	0	0	0	0	0	0	0	0	0	0	0	0	0	0	0	0	0	0	0	0	0	0	0	3	0	0	0	0	1	0	0	0	0	0	6	0	0	0	0
ASV5344	0	0	0	0	0	0	0	0	0	0	0	0	0	0	0	0	0	0	0	0	0	0	0	0	0	0	0	0	0	0	0	0	0	0	0	0	0	0	0	0	0	0	0	1	0	0	0	0	0
ASV903	0	0	0	0	0	0	0	0	0	0	0	0	0	0	0	0	0	0	5	0	1	17	2	6	0	0	0	4	1	2	0	0	0	2	0	0	0	0	0	0	0	0	0	0	1	1	1	1	1
ASV193	0	0	0	0	0	0	0	0	0	0	0	0	0	0	0	1	0	0	0	0	0	2	2	1	15	10	1	6	3	2	83	321	423	196	167	307	28	0	9	10	0	2	0	6	11	1	33	33	0
ASV2572	2	11	9	20	11	13	0	0	0	0	0	0	2	3	6	3	3	0	0	0	0	0	0	0	0	0	1	1	0	3	0	0	0	0	0	2	0	0	0	0	0	0	0	0	0	0	0	0	0
ASV1269	10	10	2	7	3	2	0	0	1	0	0	0	0	1	1	0	3	0	0	1	0	0	0	0	25	34	4	28	9	16	0	1	5	3	4	76	0	0	0	0	1	0	0	1	0	0	0	0	23
ASV851	22	72	13	20	20	34	0	2	0	0	0	0	3	3	6	3	9	2	1	1	1	0	1	0	0	0	1	0	0	1	22	66	49	22	10	79	9	0	0	1	0	0	8	0	0	0	0	0	1
ASV2059	0	1	0	2	1	0	0	0	0	0	0	0	0	0	0	0	0	0	0	0	0	0	0	0	1	3	1	0	2	5	13	13	15	15	14	50	13	0	0	1	0	0	0	0	0	0	0	0	6
ASV54	3	1	0	2	0	1	0	0	4	0	0	0	3	2	0	1	0	0	8	0	0	0	0	1	79	113	8	56	22	43	62	1398	2383	3341	1089	1048	58	1	2	14	5	3	2	25	60	0	0	0	155
ASV2428	0	0	0	0	0	0	0	0	0	0	0	0	0	0	0	0	0	0	0	0	0	0	0	0	0	1	1	0	0	0	1	4	22	54	23	26	0	0	0	0	0	0	0	0	0	0	0	0	1
ASV4262	0	0	0	0	0	0	0	0	0	0	0	0	0	0	0	0	0	0	0	0	0	0	0	0	0	0	0	0	0	0	1	1	3	1	0	2	0	0	0	0	0	0	0	0	0	0	0	0	0
ASV3176	0	0	0	0	0	0	0	0	0	0	0	0	0	0	0	0	0	0	0	0	1	0	1	2	0	0	0	0	0	0	0	2	0	0	0	0	0	0	2	0	0	0	0	0	0	0	0	0	0
ASV2918	0	0	0	0	0	0	0	0	0	0	0	0	0	0	0	0	0	0	0	0	0	0	0	0	0	0	0	4	0	0	0	1	0	0	0	0	0	0	0	0	0	0	0	0	1	0	5	5	0
ASV3742	0	0	0	0	0	0	0	0	0	0	0	0	0	0	0	0	0	0	0	2	0	0	0	0	10	30	3	1	1	4	0	0	0	0	0	0	0	0	0	0	0	0	0	0	0	0	0	0	3
ASV647	1	0	0	0	0	0	0	0	0	0	0	0	0	0	1	0	0	0	0	0	0	0	0	0	0	0	0	0	0	1	4	239	317	10	23	74	51	0	0	24	0	0	0	8	15	0	0	0	0
ASV1344	0	0	0	0	0	0	0	0	0	0	0	0	0	0	0	0	0	0	0	0	0	0	0	1	0	0	0	0	0	0	0	63	190	27	0	5	21	0	0	2	0	0	0	0	0	0	0	0	0
ASV4704	0	0	0	0	0	0	0	0	0	0	0	0	0	0	0	0	0	0	0	0	0	0	0	0	0	0	0	0	0	0	0	3	8	1	1	0	0	0	0	0	0	0	0	0	0	0	0	0	0
ASV1383	0	0	0	0	0	0	0	0	0	0	0	0	0	0	0	0	0	0	0	0	0	0	0	0	0	0	0	0	0	0	0	0	0	0	0	0	0	0	0	0	0	0	0	0	0	0	0	0	0
ASV236	0	0	0	0	0	0	0	0	0	0	0	0	0	0	0	0	0	0	0	0	0	0	1	0	0	0	0	0	0	5	0	0	0	0	0	0	0	0	0	0	0	0	0	0	0	0	0	0	0
ASV1945	0	0	0	0	0	1	0	0	0	0	0	0	0	0	0	0	0	0	0	0	0	0	4	4	0	3	0	0	0	0	1	2	5	4	10	2	9	0	0	0	0	0	0	0	0	0	0	0	0
ASV5345	0	0	0	0	0	0	0	0	0	0	0	0	0	0	0	0	0	0	0	0	0	0	0	0	0	0	0	3	0	0	0	0	0	1	0	0	0	0	0	0	0	0	0	0	0	0	0	0	0
ASV4936	0	0	0	0	0	0	0	0	0	0	0	0	0	0	0	0	0	0	0	0	0	0	0	0	0	0	0	0	0	0	0	0	0	0	0	0	0	0	0	0	0	0	0	0	0	0	0	0	0
ASV5031	0	0	0	0	0	0	0	0	0	0	0	0	0	0	0	0	0	0	0	0	0	0	0	2	0	0	0	0	0	0	0	0	0	0	0	0	0	0	0	0	0	0	0	0	0	0	0	0	0
ASV615	0	1	0	0	0	0	0	0	0	0	0	0	0	0	0	0	0	0	0	0	0	0	0	0	2	0	0	0	3	0	6	174	437	136	10	14	7	1	0	10	3	0	0	7	1	0	0	0	4
ASV6702	0	0	0	0	0	0	0	0	0	0	0	0	0	0	0	0	0	0	0	0	0	0	0	0	0	0	0	0	0	0	0	0	3	1	3	0	0	0	0	0	0	0	0	4	0	0	0	0	0
ASV6677	0	0	0	0	0	0	0	0	0	0	0	0	0	0	0	0	0	0	2	0	0	0	0	0	0	0	0	0	0	0	0	4	0	5	3	0	0	0	0	0	0	0	0	0	0	0	0	0	0
ASV648	0	0	0	0	0	0	0	0	0	0	0	0	0	0	0	0	0	0	0	0	0	0	0	0	0	0	0	1	0	0	0	0	3	0	4	0	0	2	0	0	0	0	0	0	0	0	1	1	0
ASV2006	0	0	0	0	0	0	0	0	0	0	0	0	0	0	0	0	0	0	0	0	0	1	0	0	0	0	0	0	0	0	0	0	0	0	0	0	0	0	0	0	0	0	0	0	0	0	0	0	0
ASV2429	0	0	0	0	0	0	0	0	0	0	0	0	0	0	0	0	0	0	0	0	0	0	0	0	0	0	0	0	0	1	0	0	5	0	0	1	0	0	0	0	0	0	0	0	0	0	0	0	0
ASV3575	0	0	0	0	0	0	0	0	0	0	0	0	0	0	0	0	0	0	0	0	0	0	0	0	1	8	0	0	0	3	1	0	6	8	2	1	40	0	0	0	0	0	0	0	0	0	0	0	0
ASV557	0	0	0	0	0	0	0	0	0	0	0	0	0	0	0	0	0	0	0	0	0	0	1	0	0	2	0	0	0	0	0	4	1	5	1	0	0	0	0	0	0	0	0	0	0	0	0	0	2
ASV4317	0	0	0	0	0	0	0	0	0	0	0	0	0	0	0	0	0	0	0	0	0	0	0	0	0	0	0	0	0	0	1	8	8	13	3	1	9	0	0	0	0	0	0	0	0	0	1	1	0
ASV4178	0	0	0	0	0	0	0	0	0	0	0	0	0	0	0	0	0	0	0	0	0	0	0	2	0	0	0	0	0	0	0	7	8	3	8	0	22	0	0	0	0	0	0	0	0	0	0	0	0
ASV5105	0	0	0	0	0	0	0	0	0	0	0	0	0	0	0	0	0	0	0	0	0	0	0	0	0	6	0	0	0	0	0	3	7	2	2	3	0	0	0	0	0	0	0	0	0	0	0	0	1
ASV5076	0	0	0	0	0	0	0	0	0	0	0	0	0	0	1	0	0	0	0	0	0	0	0	0	1	0	0	2	2	1	0	0	2	0	1	0	0	0	0	0	0	0	0	0	0	0	0	0	0
ASV5394	0	0	2	0	0	0	0	0	0	0	0	0	0	0	0	0	0	0	0	0	0	0	1	1	0	0	0	0	0	0	0	0	2	1	0	0	0	0	0	1	0	0	0	0	0	0	0	0	0
ASV4875	0	0	0	0	0	0	0	0	0	0	0	0	0	0	0	0	0	0	0	0	0	0	0	0	0	0	0	0	2	0	0	0	0	5	2	0	0	0	0	0	1	0	0	0	0	0	0	0	0
ASV5508	0	0	0	0	0	0	0	0	0	0	0	0	0	0	0	0	0	0	0	0	0	0	0	0	0	0	0	0	0	0	0	1	2	0	0	0	0	0	0	0	0	0	0	0	0	0	0	0	0
ASV7228	0	0	0	0	0	0	0	0	0	0	0	0	0	0	0	0	0	0	0	0	0	0	0	0	0	0	0	0	0	0	0	0	1	0	0	0	0	0	0	0	0	0	0	0	0	0	0	0	0
ASV7669	0	0	0	0	0	0	0	0	0	0	0	0	0	0	0	0	0	0	0	0	0	0	0	0	0	0	0	0	0	0	0	0	0	0	0	0	0	0	0	0	0	0	0	0	0	0	2	2	0
ASV5281	0	0	0	0	0	0	0	0	0	0	0	0	0	0	1	0	0	0	0	0	0	0	0	0	0	5	0	1	0	2	0	2	3	9	0	0	5	0	0	0	0	0	0	0	0	0	0	0	0
ASV6689	0	0	0	0	0	0	0	0	0	0	0	0	0	0	0	0	0	0	0	0	0	0	0	0	0	4	0	0	0	0	0	0	0	6	0	0	0	0	0	0	0	0	0	0	0	0	0	0	0
ASV5367	0	0	0	0	0	0	0	0	0	0	0	0	0	0	0	0	0	0	0	0	0	0	0	0	0	0	0	0	0	0	1	4	9	5	0	0	0	0	0	0	0	0	0	0	0	0	0	0	0
ASV7672	0	0	0	0	0	0	0	0	0	0	0	0	0	0	0	0	0	0	0	0	0	0	0	0	0	0	0	0	0	0	0	0	0	0	0	0	0	0	0	0	0	0	0	0	0	0	0	0	0
ASV6792	0	0	0	0	0	0	0	0	0	0	0	0	0	0	0	1	0	0	0	0	0	0	0	0	0	0	0	0	0	0	3	0	0	0	1	0	0	0	0	0	0	0	0	0	0	0	0	0	0
ASV4896	0	1	1	0	0	0	2	8	4	2	1	0	3	3	1	0	0	0	0	0	0	0	0	0	0	0	0	0	0	0	5	0	0	0	1	4	0	0	0	0	0	0	0	0	0	0	0	0	0
ASV7412	0	0	1	0	0	0	0	1	5	0	0	0	0	0	1	0	0	0	0	0	0	0	0	0	0	0	0	0	0	0	0	0	0	0	0	0	0	0	0	0	0	0	0	0	0	0	0	0	0
ASV6209	2	3	1	0	0	0	3	0	1	0	0	0	0	1	2	0	0	0	0	0	0	0	0	0	0	0	0	0	0	0	2	0	0	0	0	1	0	0	0	0	0	0	0	0	0	0	0	0	0
ASV6223	0	4	0	0	0	0	4	0	0	4	1	0	0	0	0	1	0	0	0	0	0	0	0	0	0	0	0	0	0	0	0	0	0	0	0	1	0	0	0	0	0	0	0	0	0	0	0	0	0
ASV5930	4	1	0	0	0	0	4	4	0	0	0	0	2	0	3	1	0	0	0	0	0	0	0	0	0	0	0	0	0	0	0	0	1	0	0	0	0	0	0	0	0	0	0	0	0	0	0	0	0
ASV6518	3	0	0	1	0	0	2	1	0	0	1	0	4	0	1	0	0	0	0	0	0	0	0	0	0	0	0	0	0	0	0	0	0	0	0	1	0	0	0	0	0	0	0	0	0	0	0	0	0
ASV6854	1	0	0	0	1	0	0	0	0	0	0	0	1	0	1	0	2	1	0	0	0	0	0	0	0	0	0	0	0	0	0	0	0	0	0	1	0	0	0	0	0	0	0	0	0	0	0	0	0
ASV6029	2	1	2	0	0	0	0	1	2	1	0	0	3	1	1	1	1	0	0	0	0	0	0	0	0	0	1	0	0	0	1	0	0	0	1	1	0	0	0	0	0	0	0	0	0	0	0	0	0
ASV6852	1	0	1	0	0	0	0	2	2	0	1	1	0	1	0	0	0	0	0	0	0	0	0	0	0	0	0	0	0	0	2	0	0	0	1	0	0	0	0	0	0	0	0	0	0	0	0	0	0
ASV7316	0	0	0	0	0	0	0	2	1	1	1	0	0	0	0	0	0	0	0	0	0	0	0	0	0	0	0	0	0	0	0	0	0	0	1	3	0	0	0	0	0	0	0	0	0	0	0	0	0
ASV6994	0	3	0	0	1	0	0	0	0	0	0	0	1	1	1	0	0	0	0	0	0	0	0	0	0	0	0	0	0	0	1	0	0	1	1	1	0	0	0	0	0	0	0	0	0	0	0	0	0
ASV5945	0	1	0	0	0	0	3	0	3	0	0	1	2	2	6	1	0	0	0	0	0	0	0	0	0	0	0	0	0	0	0	1	0	0	0	1	0	0	0	0	0	0	0	0	0	0	0	0	0
ASV7712	1	0	2	0	0	0	0	0	0	0	0	0	0	2	0	0	0	0	0	0	0	0	0	0	0	0	0	0	0	0	1	0	0	0	0	0	0	0	0	0	0	0	0	0	0	0	0	0	0
ASV1686	14	11	11	3	3	0	15	1	16	2	3	3	14	8	28	7	5	1	0	0	0	0	0	0	0	0	0	0	0	0	11	0	1	0	8	11	0	0	0	1	0	0	0	0	0	0	0	0	3
ASV2570	3	14	9	3	4	0	10	2	8	0	1	1	7	6	14	3	1	1	0	0	0	0	0	0	0	0	0	0	0	1	4	0	1	0	1	10	0	0	0	0	0	0	4	0	0	0	0	0	0
ASV7136	1	0	0	0	0	0	0	0	0	0	0	1	0	1	0	0	0	0	0	0	0	0	0	0	0	0	0	0	0	0	3	0	0	0	0	1	0	0	0	0	0	0	0	0	0	0	0	0	0
ASV5696	0	0	0	1	0	1	0	0	0	0	2	1	2	2	0	2	0	0	0	0	0	0	0	0	0	0	0	0	0	0	0	0	0	0	2	3	0	0	0	0	0	0	0	0	0	0	0	0	0
ASV5260	0	0	1	0	0	0	0	0	3	0	0	0	0	0	2	2	2	0	0	0	0	0	0	0	0	0	0	0	0	0	3	0	0	0	0	3	0	0	0	0	0	0	0	0	0	0	0	0	0
ASV5067	1	3	0	0	0	0	12	1	1	0	1	0	7	0	1	0	0	0	0	0	0	0	0	0	0	0	0	0	0	0	0	0	0	0	2	2	0	0	0	0	0	0	0	0	0	0	0	0	0
ASV5599	2	0	1	0	1	0	4	0	3	0	0	0	6	1	2	1	1	1	0	0	0	0	0	0	0	0	0	0	0	0	0	0	0	0	0	0	0	0	0	0	0	0	0	0	0	0	0	0	0
ASV5447	1	1	0	1	1	0	1	1	2	2	4	1	0	1	1	1	2	0	0	0	0	0	0	0	0	0	0	0	0	0	0	0	0	0	3	1	0	0	0	0	0	0	0	0	0	0	0	0	0
ASV6522	1	0	2	0	0	0	3	3	2	0	0	0	3	0	0	0	0	0	0	0	0	0	0	0	0	0	0	0	0	0	0	0	0	0	1	0	0	0	0	0	0	0	0	0	0	0	0	0	0
ASV3215	1	0	0	1	0	0	12	10	16	2	4	1	1	3	5	0	0	0	0	0	0	0	0	0	0	0	0	0	0	0	1	0	1	0	1	4	0	0	0	0	0	0	0	0	0	0	0	0	0
ASV4299	0	0	0	0	0	0	4	5	10	5	6	1	1	2	0	0	0	0	0	0	0	0	0	0	0	0	0	0	0	1	1	0	0	0	4	6	0	0	0	0	0	0	0	0	0	0	0	0	0
ASV5390	0	2	1	0	0	0	1	0	2	0	4	0	1	0	0	2	0	0	0	0	0	0	0	0	0	1	0	0	0	3	0	0	0	0	2	2	0	0	0	0	0	0	0	0	0	0	0	0	0
ASV7403	1	0	0	0	0	0	0	3	2	0	0	0	0	0	0	0	0	0	0	0	0	0	0	0	0	0	0	0	0	0	0	0	0	0	1	1	0	0	0	0	0	0	0	0	0	0	0	0	0
ASV5248	2	6	3	0	0	0	2	5	0	0	3	0	0	2	1	1	1	0	0	0	0	0	0	0	0	0	0	0	0	0	0	0	0	0	0	0	0	0	0	0	0	0	0	0	0	0	0	0	0
ASV6056	0	0	0	0	0	0	4	2	5	2	0	0	0	0	1	0	0	0	0	0	0	0	0	0	0	0	0	0	0	0	0	0	4	0	1	0	0	0	0	0	0	0	0	0	0	0	0	0	0
ASV6869	0	0	1	0	0	0	1	0	7	0	0	0	0	0	2	0	0	0	0	0	0	0	0	0	0	0	0	0	0	0	1	0	0	0	0	0	0	0	0	0	0	0	0	0	0	0	0	0	0
ASV5134	2	0	2	1	0	0	4	1	3	0	0	0	5	0	1	1	1	0	0	0	0	0	0	0	0	0	0	0	0	0	1	0	0	0	0	0	0	0	0	0	0	0	0	0	0	0	0	0	0
ASV4280	2	9	0	1	0	0	4	4	9	0	0	1	2	6	3	1	0	0	0	0	0	0	0	0	0	0	0	1	0	0	3	0	0	0	1	0	0	0	0	0	0	0	0	0	0	0	0	0	0
ASV6861	0	4	0	0	0	0	0	0	2	0	1	0	0	1	0	1	0	0	0	0	0	0	0	0	0	0	0	0	0	0	0	0	0	0	1	0	0	0	0	0	0	0	0	0	0	0	0	0	0
ASV4654	0	0	0	0	0	0	0	0	0	0	0	0	0	0	0	0	0	0	0	0	0	0	0	0	0	0	0	0	0	0	0	0	0	0	0	0	0	0	0	0	0	0	0	0	0	0	0	0	0
ASV3146	1	3	1	3	0	0	0	2	7	2	6	0	3	3	2	2	2	0	0	0	0	0	0	0	0	0	0	0	0	2	4	1	4	0	5	7	0	0	0	0	0	0	0	0	0	0	0	0	0
ASV5208	0	0	0	0	0	0	0	1	0	1	2	0	0	0	0	2	0	1	0	0	0	0	0	0	0	0	0	0	0	0	1	0	0	0	11	7	0	0	0	1	0	0	0	0	0	0	0	0	0
ASV5936	1	1	0	0	0	0	0	0	2	3	5	0	0	0	0	0	0	0	0	0	0	0	0	0	0	0	0	0	0	0	2	0	0	0	0	2	0	0	0	0	2	0	0	0	0	0	0	0	0
ASV6540	0	0	0	0	1	1	0	0	1	2	0	0	1	0	0	1	0	0	0	0	0	0	0	0	0	0	0	0	0	0	3	0	0	0	0	1	0	0	0	0	0	0	0	0	0	0	0	0	0
ASV5963	0	0	0	0	0	0	0	1	2	1	2	0	1	0	0	2	2	0	0	0	0	0	0	0	0	0	0	0	0	0	2	0	0	0	2	3	0	0	0	0	0	0	0	0	0	0	0	0	0
ASV5163	0	0	0	0	0	0	0	0	0	0	0	0	0	0	0	0	0	0	0	0	0	0	0	0	4	0	0	0	0	0	0	0	0	0	0	0	0	0	0	3	0	0	0	0	0	0	0	0	2
ASV6806	0	0	0	0	0	0	0	0	0	0	0	0	0	0	0	0	0	0	0	0	0	0	0	0	5	0	1	1	0	0	0	1	2	0	0	0	0	0	0	0	0	0	0	0	0	0	0	0	0
ASV276	11	59	105	1	1	0	99	131	385	11	8	2	146	78	133	6	4	1	1	0	0	0	0	0	2	3	0	0	1	1	278	268	60	0	7	15	1	0	5	0	0	1	15	14	5	0	0	0	10
ASV1023	2	12	25	0	0	0	15	31	101	0	0	0	30	18	22	0	0	0	0	0	0	0	0	0	0	1	0	0	0	0	84	66	17	0	0	0	0	0	0	0	0	0	0	1	0	0	0	0	1
ASV2530	8	6	2	4	0	0	3	1	1	1	1	0	4	6	9	1	1	0	9	3	3	0	0	0	3	2	2	0	1	1	2	0	2	1	0	0	2	1	2	3	3	0	1	5	3	0	0	0	4
ASV6472	0	0	0	0	0	0	0	0	0	0	0	0	0	0	0	0	0	0	0	0	0	0	0	0	3	8	0	0	0	0	0	0	0	0	0	0	0	0	0	0	0	0	0	0	0	0	0	0	0
ASV3903	5	1	2	0	0	0	1	1	3	0	0	0	15	13	8	0	0	0	0	0	0	0	0	0	0	0	0	0	0	0	6	0	1	0	0	0	0	0	0	0	0	0	0	0	0	0	0	0	0
ASV2463	3	1	2	4	2	0	2	1	1	0	1	0	6	5	5	5	7	0	0	0	0	0	0	0	0	0	0	0	0	0	1	0	2	1	17	15	0	0	0	0	3	0	0	0	2	0	0	0	0
ASV1309	7	8	19	4	0	0	5	1	6	4	0	1	34	24	34	12	2	0	0	0	0	0	0	0	0	2	2	0	2	0	20	0	9	0	16	9	0	0	0	0	5	1	0	0	1	0	0	0	3
ASV873	17	27	36	2	4	0	12	5	15	1	2	0	55	43	48	17	13	2	0	0	0	0	0	0	0	0	0	0	2	3	25	3	8	0	22	21	0	1	0	1	1	0	0	1	1	0	0	0	4
ASV5419	0	0	0	0	0	0	0	0	0	0	0	0	0	0	0	0	0	0	0	0	0	0	0	0	1	0	0	0	0	0	0	1	0	1	0	0	0	0	0	1	0	0	0	0	0	0	0	0	1
ASV5104	0	0	0	0	0	0	0	0	0	0	0	0	0	0	0	0	0	0	0	0	0	0	0	0	1	3	0	0	0	0	0	0	0	0	0	0	0	0	0	0	0	0	0	0	0	0	0	0	4
ASV7361	0	0	0	0	0	0	0	0	0	0	0	0	0	0	0	0	0	0	0	0	0	0	0	0	0	0	0	0	0	0	0	0	2	4	0	0	0	0	0	0	0	0	0	0	0	0	0	0	2
ASV7076	0	0	0	0	0	0	0	0	0	0	0	0	0	0	0	0	0	0	0	0	0	0	0	0	0	0	0	4	0	0	0	0	0	0	0	0	0	0	0	1	0	0	0	0	0	0	0	0	0
ASV4940	0	0	0	0	0	0	0	0	0	0	0	0	0	0	0	0	0	0	0	0	0	0	0	0	0	0	0	0	0	0	0	0	0	0	0	0	0	0	0	0	0	0	0	0	0	0	0	0	0
ASV8062	0	0	0	0	0	0	0	0	0	0	0	0	0	0	0	0	0	0	0	0	0	0	0	0	0	0	0	0	0	0	0	0	0	0	0	0	0	0	0	0	0	0	0	0	0	0	0	0	0
ASV7196	0	0	0	0	0	0	0	0	2	0	0	1	0	0	1	0	0	0	0	0	0	0	0	0	0	0	0	0	0	0	5	0	0	0	1	0	0	0	0	0	0	0	0	0	0	0	0	0	0
ASV6655	0	0	0	0	0	0	8	0	0	0	0	0	1	0	0	0	0	0	0	0	0	0	0	0	0	0	0	0	0	0	0	1	0	0	2	0	0	0	0	0	0	0	0	0	0	0	0	0	2
ASV7452	0	0	0	0	0	0	0	0	1	0	0	1	0	1	0	0	0	0	0	0	0	0	0	0	0	0	0	0	0	0	3	0	0	0	1	1	0	0	0	0	0	0	0	0	0	0	0	0	0
ASV4098	0	0	0	0	0	0	0	10	2	2	1	18	1	0	0	0	0	1	0	0	0	0	0	0	0	0	0	0	0	0	6	0	0	0	3	0	0	0	0	1	0	0	0	0	0	0	0	0	0
ASV3098	0	0	0	0	0	0	12	20	10	6	5	1	1	3	0	0	0	0	0	0	0	0	0	0	0	0	0	0	0	0	8	1	1	0	6	1	0	0	1	2	0	0	0	0	0	0	0	0	0
ASV759	0	1	4	0	1	0	49	84	173	30	27	17	21	22	19	3	1	0	0	0	0	0	0	0	5	0	0	0	0	5	13	11	5	0	7	14	0	0	0	0	0	0	0	5	0	0	0	0	0
ASV795	2	3	12	1	0	0	73	82	89	10	5	8	34	32	26	2	1	0	0	0	0	0	0	0	0	1	0	0	0	0	147	1	15	0	10	13	0	0	2	0	4	0	0	2	1	0	0	0	0
ASV1794	0	0	4	0	0	0	10	95	45	6	5	0	2	7	4	1	0	0	0	0	0	0	0	0	0	0	1	0	0	0	13	2	1	0	4	3	0	0	0	0	0	0	0	0	0	0	0	0	0
ASV2667	0	0	0	0	0	0	11	56	14	9	6	1	0	3	1	2	0	0	0	0	0	0	0	0	0	0	0	0	0	0	5	1	2	0	1	3	0	0	0	0	0	0	0	0	0	0	0	0	0
ASV2404	0	0	0	0	0	0	33	62	20	6	1	1	0	0	1	0	0	0	0	0	0	0	0	0	4	0	0	0	0	0	1	0	1	0	0	4	0	0	0	0	0	1	0	0	0	0	0	0	0
ASV1636	0	0	2	0	0	0	25	83	39	1	3	4	7	5	7	0	1	1	0	0	0	0	0	0	0	0	0	0	0	0	10	0	1	0	8	6	0	0	1	0	0	0	0	0	0	0	0	0	0
ASV5933	2	0	0	0	0	0	1	4	9	0	0	1	0	0	0	0	0	0	0	0	0	0	0	0	0	0	0	0	0	0	4	0	0	0	0	0	0	0	0	0	0	0	0	0	0	0	0	0	0
ASV908	1	6	5	0	1	0	78	58	46	13	19	11	39	30	27	3	0	0	0	0	0	0	0	0	2	4	0	0	0	0	87	2	4	0	5	18	0	0	0	0	1	0	0	2	0	0	0	0	0
ASV5402	0	0	0	0	0	0	12	0	0	0	0	0	0	4	0	0	0	0	0	0	0	0	0	0	1	0	0	0	0	0	11	0	0	0	0	0	0	0	0	0	0	0	0	0	0	0	0	0	0
ASV844	0	2	10	1	1	0	22	40	45	36	12	22	15	19	9	6	7	3	0	0	0	0	0	0	0	0	0	0	1	7	17	1	4	0	47	40	0	0	0	6	4	0	0	0	0	1	4	4	0
ASV1184	1	4	5	0	0	1	37	62	66	13	11	7	11	18	12	1	0	0	0	0	0	0	0	0	0	0	0	0	0	0	19	9	10	1	14	7	0	0	0	0	4	0	0	0	0	0	0	0	0
ASV6071	0	0	0	0	0	0	0	0	0	1	2	5	0	0	0	1	1	0	0	0	0	0	0	0	0	0	0	0	0	0	0	0	0	0	3	4	0	0	0	0	1	0	0	0	0	0	0	0	0
ASV5714	0	0	0	0	0	0	0	0	0	0	4	3	0	0	0	0	0	0	0	0	0	0	0	0	0	0	0	0	0	0	0	0	0	2	2	6	0	0	0	0	0	0	0	0	0	0	0	0	0
ASV2693	3	1	4	0	0	0	10	12	15	1	0	1	7	2	5	0	1	0	0	0	0	0	0	0	0	0	0	0	0	0	25	3	2	0	2	3	0	0	0	0	0	0	0	0	0	0	0	0	0
ASV1570	13	5	10	0	0	0	29	19	34	2	0	0	24	15	14	1	2	0	0	0	0	0	0	0	0	0	0	0	0	0	48	6	7	0	1	2	0	0	0	0	2	0	0	0	2	0	0	0	0
ASV630	18	24	11	3	4	1	35	37	99	10	19	13	38	52	56	7	15	2	0	0	0	0	0	0	0	1	1	0	0	0	43	5	16	0	47	39	0	1	2	0	6	0	0	2	0	0	4	4	0
ASV3023	0	1	7	0	0	0	9	9	20	0	0	0	3	10	1	0	0	0	0	0	0	0	0	0	0	0	0	0	0	0	19	0	2	0	0	0	0	0	0	0	0	0	0	0	0	0	0	0	0
ASV5804	0	0	0	0	0	0	0	0	0	1	2	3	0	0	0	0	0	3	0	0	0	0	0	0	0	0	0	0	0	0	0	0	0	0	11	3	0	0	0	0	0	0	0	0	0	0	0	0	0
ASV3844	0	0	1	0	0	0	1	0	14	1	0	2	4	2	3	1	0	0	0	0	0	0	0	0	0	0	0	0	0	0	9	2	0	0	0	3	0	0	0	0	0	0	0	0	1	0	0	0	0
ASV3461	0	0	0	0	0	0	12	23	21	0	0	0	0	2	2	0	0	0	0	0	0	0	0	0	0	0	0	0	0	0	12	0	2	0	0	0	0	0	0	0	0	0	0	0	0	0	0	0	0
ASV1521	0	0	1	0	0	0	25	30	46	18	16	12	10	9	6	0	1	0	0	0	0	0	0	0	0	0	0	2	0	0	33	1	7	0	3	29	0	0	1	0	1	0	0	0	0	0	0	0	0
ASV5793	0	0	0	0	0	0	0	0	0	2	2	3	0	0	0	0	1	0	0	0	0	0	0	0	0	0	0	0	0	0	0	0	0	0	2	4	0	0	0	0	0	0	0	0	0	0	0	0	0
ASV3633	0	0	1	0	0	0	3	3	8	2	3	4	6	2	0	0	0	0	0	0	0	0	0	0	0	0	0	0	0	0	4	4	0	0	2	6	0	0	0	1	2	0	0	0	0	0	0	0	0
ASV1390	0	0	1	2	8	0	16	1	30	19	11	2	9	13	23	7	10	0	0	0	0	0	0	0	0	0	0	0	0	3	15	4	6	0	20	11	0	0	0	3	4	0	0	0	0	0	0	0	0
ASV3618	0	0	0	0	1	0	4	0	4	5	4	0	5	0	4	2	3	0	0	0	0	0	0	0	0	0	0	0	4	0	10	1	1	0	7	5	0	0	0	0	1	0	0	0	0	0	0	0	0
ASV5964	0	0	0	0	0	0	0	1	2	0	1	0	1	1	1	0	0	0	0	0	0	0	0	0	0	0	0	0	0	0	2	0	0	0	1	1	0	1	0	0	0	0	0	0	0	0	0	0	0
ASV6159	0	0	0	0	0	0	0	4	5	0	0	0	0	1	3	0	0	0	0	0	0	0	0	0	0	0	0	0	0	0	6	0	0	0	0	0	0	0	0	0	0	0	0	0	0	0	0	0	0
ASV4428	0	0	0	0	0	0	3	3	4	0	3	2	0	4	2	0	0	0	0	0	0	0	0	0	0	0	0	0	0	0	8	1	2	0	7	5	0	0	0	0	1	0	0	0	0	0	0	0	0
ASV7047	0	0	0	0	0	0	0	0	2	0	0	0	1	0	0	0	0	0	0	0	0	0	0	0	0	0	0	0	0	0	6	0	0	0	0	1	0	0	0	0	0	0	0	0	0	0	0	0	0
ASV7534	0	0	0	0	0	0	0	0	0	0	0	0	0	0	0	0	0	0	0	0	0	0	0	0	0	0	0	0	0	0	0	0	0	0	0	0	0	0	0	0	0	0	0	0	0	0	0	0	0
ASV6665	0	0	0	0	0	0	0	1	0	0	0	0	0	0	0	0	0	0	0	0	0	0	0	0	0	0	0	0	0	0	0	0	0	1	0	0	0	0	0	0	2	0	0	0	0	0	0	0	0
ASV5981	0	0	0	0	0	0	0	1	4	2	0	0	0	0	0	0	0	0	0	0	0	0	0	0	0	0	0	0	0	0	7	0	4	0	0	3	0	0	0	0	0	0	0	0	0	0	0	0	0
ASV5554	0	0	0	0	0	0	2	3	2	1	2	1	1	0	0	0	0	0	0	0	0	0	0	0	0	0	0	0	0	0	3	0	1	0	2	3	0	0	0	0	0	0	0	0	0	0	0	0	0
ASV4629	0	0	0	0	0	0	3	1	10	3	1	2	0	0	0	0	1	0	0	0	0	0	0	0	0	0	0	0	0	0	4	0	1	0	9	3	0	0	0	0	0	0	0	0	0	0	0	0	0
ASV3242	0	0	0	0	0	0	7	9	15	3	2	1	1	6	2	1	0	2	0	0	0	0	0	0	0	0	0	0	0	0	13	0	0	0	7	3	0	0	0	0	0	0	0	0	0	0	0	0	0
ASV836	0	2	0	5	0	2	13	68	18	159	99	15	4	9	4	9	4	2	0	0	0	0	0	0	0	0	0	0	6	0	3	1	3	1	37	44	0	0	0	0	0	0	0	0	0	0	0	0	0
ASV1058	0	0	0	0	0	0	18	201	21	20	6	1	7	7	3	0	0	1	0	0	0	0	0	0	0	0	0	0	0	3	59	0	2	0	15	11	1	0	0	0	0	0	0	0	0	0	0	0	0
ASV2182	1	0	0	0	0	0	4	75	17	4	5	5	1	2	1	3	0	0	0	0	0	0	0	0	0	0	0	0	0	0	14	0	0	0	11	9	0	0	0	0	0	0	0	0	0	0	0	0	0
ASV6144	0	0	0	0	0	0	1	6	2	7	0	0	0	0	0	0	0	0	0	0	0	0	0	0	0	0	0	0	0	0	0	0	0	0	0	2	0	0	0	0	0	0	0	0	0	0	0	0	0
ASV249	0	0	2	2	0	0	17	148	36	72	33	30	11	4	5	7	3	3	0	1	0	0	0	0	0	1	0	0	2	4	13	0	5	1	67	73	0	1	1	0	2	1	0	0	0	1	0	0	0
ASV6606	0	0	0	0	0	0	0	0	0	0	0	0	0	0	0	0	0	0	0	0	0	0	0	0	0	0	0	0	0	0	0	5	0	0	0	0	0	0	0	0	0	0	0	0	0	0	0	0	0
ASV1625	0	0	0	0	0	0	0	0	0	0	0	0	0	0	0	0	0	0	0	0	0	0	0	0	0	0	0	0	0	0	0	0	0	1	0	0	0	0	0	1	0	0	0	0	0	0	0	0	0
ASV2108	0	0	0	0	0	0	0	0	0	0	0	0	0	0	0	0	0	0	0	0	0	0	0	0	0	0	0	0	0	1	0	0	1	0	0	0	0	0	0	0	0	0	0	0	0	0	0	0	0
ASV2951	0	0	0	0	0	0	0	0	0	0	0	0	0	0	0	0	0	0	0	0	0	0	0	0	0	0	1	0	3	2	0	0	0	0	0	0	10	0	1	3	3	0	0	2	4	1	0	0	0
ASV4650	0	0	0	0	0	0	0	0	0	0	0	0	0	0	0	0	0	0	0	0	0	0	0	0	0	0	0	0	0	0	0	0	0	0	0	0	0	0	0	9	7	0	0	4	0	1	10	10	0
ASV4818	0	0	0	0	0	0	0	0	0	0	0	0	0	0	0	0	0	0	0	0	0	0	0	0	0	1	0	0	0	0	0	1	30	0	0	0	0	0	1	0	0	1	0	0	0	0	0	0	0
ASV3605	0	0	0	0	0	0	0	0	0	0	0	0	0	0	0	0	0	0	0	0	0	0	0	0	0	0	0	0	0	0	0	0	0	0	0	0	0	0	0	0	0	0	0	0	0	0	0	0	0
ASV849	0	0	0	0	0	0	0	0	0	0	0	0	0	0	0	0	0	0	0	0	0	0	0	0	0	0	0	0	0	0	0	0	0	0	0	0	0	0	0	0	0	0	0	0	0	0	0	0	0
ASV4828	0	0	0	0	0	0	0	0	0	0	0	0	0	0	0	0	0	0	0	0	0	0	0	0	0	0	0	0	0	0	0	0	0	0	0	0	0	0	0	0	0	0	0	0	0	0	0	0	0
ASV919	5	4	5	4	1	1	19	0	26	44	26	26	3	13	5	14	14	8	0	0	0	0	0	0	0	0	0	1	2	2	30	0	5	0	91	29	0	0	1	1	0	0	0	6	0	1	1	1	0
ASV956	4	7	4	0	3	2	32	3	69	45	17	22	8	17	12	14	11	8	0	0	0	0	1	0	0	0	0	5	2	5	32	0	3	0	56	16	0	0	0	0	3	1	0	2	1	0	0	0	2
ASV368	18	25	36	11	5	3	60	10	94	26	22	41	61	42	64	44	30	19	0	0	0	0	0	0	2	12	0	6	15	15	324	12	34	2	182	82	2	0	0	2	4	0	0	0	0	1	6	6	7
ASV1620	6	3	7	4	1	0	2	2	8	3	6	7	23	4	10	6	4	0	0	0	0	0	0	0	0	3	0	0	0	4	70	1	4	0	24	10	0	0	0	0	1	0	0	0	0	1	0	0	0
ASV3813	1	1	3	2	0	0	4	0	2	1	0	2	3	7	2	2	5	0	0	0	0	0	0	0	0	0	0	2	0	0	9	0	3	0	8	4	0	0	0	0	0	0	0	0	0	0	0	0	0
ASV6521	1	0	0	1	0	1	0	0	0	3	2	0	1	1	0	4	0	0	0	0	0	0	0	0	0	0	0	0	0	0	0	0	0	0	0	1	0	0	0	0	0	0	0	0	0	0	0	0	0
ASV4496	0	0	0	0	0	0	0	0	0	0	0	0	0	0	0	0	0	0	0	0	0	0	0	0	0	1	0	0	0	0	0	0	0	0	0	0	0	0	0	0	0	0	0	0	0	0	0	0	0
ASV3992	0	0	0	0	0	0	0	0	0	0	0	0	0	0	0	0	0	0	0	0	0	0	0	0	0	0	0	0	0	0	0	0	0	0	0	0	0	0	0	0	0	0	0	0	0	0	0	0	0
ASV5843	0	0	0	0	0	0	0	0	0	0	0	0	0	0	0	0	0	0	0	0	0	0	0	0	0	0	0	0	0	0	0	0	0	0	0	0	0	0	0	0	0	0	0	0	0	0	0	0	0
ASV3815	1	1	0	2	0	0	1	0	0	0	0	0	14	7	2	9	1	0	0	0	0	0	0	0	0	0	0	0	0	0	8	0	1	0	4	5	0	0	0	0	0	0	0	0	0	0	0	0	0
ASV1932	3	1	4	4	1	1	10	11	15	5	0	4	8	3	11	5	5	0	0	0	0	0	0	0	1	0	0	0	4	0	34	0	7	0	21	17	0	0	0	0	4	0	0	0	0	0	0	0	0
ASV3873	0	0	1	1	0	0	0	0	2	6	7	0	6	3	1	4	5	1	0	0	0	0	0	0	0	0	0	0	2	0	8	0	0	0	5	2	0	0	0	0	0	0	0	0	0	0	0	0	0
ASV985	12	14	22	5	2	1	13	23	15	11	5	1	30	31	27	17	10	0	0	0	0	0	0	0	0	4	0	0	0	0	80	1	19	0	27	17	0	0	0	1	6	0	0	0	6	0	0	0	4
ASV157	36	61	76	42	32	4	64	25	60	123	74	29	168	144	183	113	143	31	0	2	0	1	0	0	3	8	0	4	14	12	571	18	165	3	619	265	0	2	2	12	25	1	0	22	20	6	1	1	12
ASV7633	0	0	0	0	0	0	0	0	0	0	0	0	0	0	0	0	3	0	0	0	0	0	0	0	0	0	0	0	1	0	0	0	0	0	1	2	0	0	0	0	0	0	0	0	0	0	0	0	0
ASV660	24	23	30	6	6	0	14	43	31	29	23	5	40	45	49	24	29	3	0	0	0	0	0	0	1	1	0	3	0	0	86	5	11	1	119	57	0	0	2	0	0	0	0	1	3	0	0	0	2
ASV2214	4	2	4	0	1	0	0	4	5	5	2	0	10	4	5	2	7	4	0	0	0	0	0	0	0	2	0	0	0	3	26	3	4	0	18	17	0	0	0	0	0	0	0	0	0	0	0	0	0
ASV7966	0	0	0	0	0	0	0	0	0	1	0	0	0	0	0	1	1	0	0	0	0	0	0	0	0	0	0	0	0	0	1	0	0	0	1	0	0	0	0	0	0	0	0	0	0	0	0	0	0
ASV267	26	26	41	38	24	7	16	16	17	19	9	6	147	121	148	49	74	19	0	0	1	0	0	0	1	10	2	3	5	8	276	7	86	1	222	107	0	0	0	0	10	0	0	4	5	2	0	0	0
ASV5541	0	0	0	2	0	1	0	0	1	0	0	0	0	3	0	2	0	0	0	0	0	0	0	0	0	0	0	0	0	1	0	0	0	0	8	3	0	0	0	0	2	0	0	0	2	0	0	0	0
ASV4276	3	9	6	0	1	0	0	0	1	0	0	1	3	4	4	0	2	2	0	0	0	0	0	0	0	0	0	0	0	0	4	0	1	0	4	1	0	0	0	0	0	0	0	0	0	0	0	0	0
ASV2998	0	0	0	0	0	0	6	3	5	6	4	4	1	3	5	1	1	0	0	0	0	0	0	0	0	0	0	0	1	0	20	0	1	0	6	8	0	0	1	0	2	0	0	0	0	0	0	0	0
ASV7762	0	0	0	0	0	0	3	0	1	0	0	0	1	1	0	0	0	0	0	0	0	0	0	0	0	0	0	0	0	0	0	0	0	0	0	0	0	0	0	0	0	0	0	0	0	0	0	0	0
ASV4718	0	2	0	0	0	0	4	0	2	0	0	0	7	3	1	1	2	0	0	0	0	0	0	0	0	0	0	0	0	0	11	0	1	0	1	2	0	0	0	0	1	0	0	0	0	0	0	0	0
ASV5982	0	0	0	0	0	0	0	0	1	1	0	0	0	1	1	0	1	0	0	0	0	0	0	0	0	0	0	0	0	0	1	1	0	0	4	2	8	0	0	0	0	0	0	0	0	0	0	0	0
ASV5858	0	1	0	0	1	0	4	1	2	0	0	0	2	3	1	0	0	0	0	0	0	0	0	0	0	0	0	0	0	0	4	0	1	0	1	1	0	0	0	0	0	0	0	0	0	0	0	0	0
ASV6541	0	0	0	0	1	0	0	0	0	0	1	0	3	1	2	0	2	1	0	0	0	0	0	0	0	0	0	0	0	0	2	1	0	0	1	0	0	0	0	0	0	0	0	0	0	0	0	0	0
ASV4092	0	0	7	2	0	0	2	3	1	2	3	0	5	3	4	0	1	0	0	0	0	0	0	0	0	0	0	0	0	0	4	0	1	0	4	1	0	0	0	0	0	0	0	0	0	0	0	0	0
ASV6755	0	0	0	0	1	0	1	0	1	1	0	0	1	1	1	1	1	0	0	0	0	0	0	0	0	0	0	0	0	0	0	0	0	0	2	1	0	0	0	0	0	0	0	0	0	0	0	0	0
ASV7453	0	0	0	0	0	0	0	0	1	0	1	0	0	0	1	0	3	0	0	0	0	0	0	0	0	0	0	0	0	0	2	0	0	0	0	0	0	0	0	0	0	0	0	0	0	0	0	0	0
ASV5132	2	1	1	1	0	0	0	0	1	2	2	0	2	2	5	3	0	0	0	0	0	0	0	0	0	0	0	0	0	0	1	0	0	0	3	0	0	0	0	0	0	0	0	0	0	0	0	0	0
ASV4835	2	2	2	0	0	0	1	1	1	2	2	1	1	2	6	0	2	0	0	0	0	0	0	0	0	0	0	0	0	0	1	0	0	0	3	2	0	0	0	0	0	0	0	0	0	0	0	0	0
ASV2723	0	0	0	1	0	0	12	13	9	4	5	0	4	3	2	0	1	1	0	0	0	0	0	0	1	0	0	0	0	0	18	0	7	0	12	1	0	0	0	0	0	0	0	0	0	0	0	0	0
ASV2375	1	0	0	0	0	0	7	28	5	5	5	0	12	10	13	2	1	1	0	0	0	0	0	0	0	0	0	0	0	0	15	5	2	0	4	9	0	0	0	3	0	0	0	5	0	0	0	0	1
ASV4669	0	0	1	0	0	0	1	17	2	0	0	0	2	7	1	0	0	0	0	0	0	0	0	0	0	0	0	0	0	0	6	0	0	0	1	2	0	0	0	0	0	0	0	0	0	0	0	0	0
ASV3371	0	0	0	0	0	0	0	0	0	0	0	0	0	0	0	0	0	0	0	0	0	0	0	0	0	0	0	0	0	0	0	0	0	0	0	0	16	0	1	0	18	0	14	0	29	1	0	0	0
ASV6493	0	0	0	0	0	0	0	0	0	0	0	0	0	0	0	0	0	0	0	0	0	0	0	0	0	0	0	0	0	0	0	0	0	1	0	0	0	0	5	3	5	0	0	0	2	0	0	0	0
ASV1380	0	0	0	0	0	0	0	0	0	0	0	0	0	0	0	0	0	0	0	0	0	0	0	0	1	0	0	0	2	0	0	0	0	2	0	0	45	3	8	11	24	4	0	32	68	10	11	11	0
ASV3292	0	0	0	0	0	0	0	0	0	0	0	0	0	0	0	0	0	0	0	0	0	0	0	0	0	0	0	3	0	0	0	0	0	0	0	0	13	3	4	11	11	0	7	0	11	1	9	9	0
ASV2970	0	0	0	0	0	0	0	0	0	0	0	0	0	0	0	0	0	0	0	0	0	0	0	0	0	1	0	0	0	0	0	0	0	0	0	0	0	0	0	0	0	0	0	0	0	0	0	0	0
ASV1920	0	0	0	0	0	0	0	0	0	0	0	0	0	0	0	0	0	0	0	0	0	0	0	0	0	0	0	0	0	0	0	0	0	0	0	0	0	0	0	0	0	0	0	0	0	0	0	0	0
ASV1010	0	0	0	0	0	0	0	0	0	0	0	0	0	0	0	0	0	0	0	0	0	0	0	0	0	0	0	0	0	0	1	0	1	0	0	0	0	0	0	0	0	0	0	0	0	0	0	0	0
ASV345	0	0	0	0	0	0	0	0	0	0	0	0	0	0	0	0	0	0	0	0	0	0	0	0	0	3	0	3	1	0	2	0	4	1	0	2	0	0	0	0	0	0	0	0	0	0	0	0	0
ASV2674	0	0	0	0	0	0	0	0	0	0	0	0	0	0	0	0	0	0	0	0	0	0	0	0	0	0	0	0	0	0	0	0	0	0	0	0	0	0	0	0	0	0	0	0	0	0	0	0	0
ASV4085	0	0	0	0	0	0	0	0	0	0	0	0	0	0	0	0	0	0	0	0	0	0	0	0	0	0	0	0	0	0	0	0	0	0	0	0	0	0	0	0	0	0	0	0	0	0	0	0	0
ASV1172	0	0	0	0	0	0	0	0	0	0	0	0	0	0	0	0	0	0	0	0	0	1	0	0	0	0	0	0	0	0	0	1	0	0	0	0	0	0	0	0	0	0	0	0	0	0	0	0	0
ASV4403	0	0	0	0	0	0	0	0	0	0	0	0	0	0	0	0	0	0	0	0	0	0	0	0	0	0	0	0	0	0	0	3	0	0	0	0	0	0	0	0	0	0	0	0	1	0	0	0	0
ASV2422	0	0	0	0	0	0	0	0	0	0	0	0	0	0	0	0	0	0	0	0	0	0	0	0	0	0	0	2	0	0	0	0	0	0	1	0	0	0	0	0	0	0	0	0	0	0	0	0	0
ASV2120	0	0	0	0	0	0	0	0	0	0	0	0	0	0	0	0	0	0	0	0	0	0	0	0	0	0	0	0	0	0	0	0	5	0	0	0	0	0	0	0	0	0	0	0	0	0	0	0	0
ASV5440	0	0	0	0	0	0	0	0	0	0	0	0	0	0	0	0	0	0	0	0	0	0	0	0	0	0	0	0	0	0	0	0	0	0	0	0	0	0	0	0	0	0	0	0	0	0	0	0	0
ASV6964	0	0	0	0	0	0	0	0	0	0	0	0	0	0	0	0	0	0	0	0	0	0	0	0	0	0	0	0	0	0	0	0	0	0	0	0	0	0	0	0	0	0	0	0	0	0	0	0	0
ASV3466	0	0	0	0	0	0	0	0	0	0	0	0	0	0	0	0	0	0	0	0	0	0	0	0	0	0	0	0	0	0	0	0	3	0	0	0	0	0	0	0	0	0	0	0	0	0	0	0	0
ASV1410	0	0	0	0	0	0	0	0	0	0	0	0	0	0	0	0	0	0	0	0	0	0	0	0	0	0	0	0	0	0	1	0	0	0	0	0	0	0	0	0	0	0	0	0	0	0	0	0	0
ASV3140	0	0	0	0	0	0	0	0	0	0	0	0	0	0	0	0	0	0	0	0	0	0	0	0	0	0	0	0	0	0	0	0	0	0	0	0	0	0	0	0	0	0	0	0	0	0	0	0	0
ASV3676	0	0	0	0	0	0	0	0	0	0	0	0	0	0	0	0	0	0	0	0	0	0	0	0	0	0	0	0	0	0	0	1	24	0	0	2	0	0	0	0	0	0	0	0	0	0	0	0	0
ASV5256	0	1	0	0	0	0	0	0	1	0	0	0	0	0	0	0	2	0	0	0	0	0	0	0	0	0	1	0	0	0	0	0	6	0	0	2	0	0	0	0	0	0	0	0	2	0	0	0	0
ASV4708	0	0	0	0	0	0	0	0	0	0	0	0	0	0	0	0	0	0	0	0	0	0	0	0	0	0	0	0	0	0	0	0	0	0	0	0	0	0	0	0	0	0	0	0	0	0	0	0	0
ASV3836	0	0	0	0	0	0	0	0	0	0	0	0	0	0	0	0	0	0	0	0	0	0	0	0	0	0	0	0	0	0	0	0	0	0	0	0	0	0	0	0	0	0	0	0	0	0	0	0	0
ASV2523	0	0	0	0	0	0	0	0	0	0	0	0	0	0	0	0	0	0	0	0	0	0	0	0	8	3	0	0	0	6	0	0	0	6	0	0	13	0	1	1	18	7	0	9	7	6	11	11	0
ASV1515	4	4	6	2	1	1	4	9	3	2	0	0	16	15	13	5	5	0	0	0	0	0	0	0	0	0	0	0	1	0	22	2	14	0	10	10	0	0	0	0	0	0	0	0	0	0	0	0	0
ASV2775	3	4	17	2	1	1	0	2	1	0	1	1	8	8	5	2	0	1	0	0	0	0	0	0	0	0	0	0	0	0	17	0	5	0	2	5	0	0	0	0	0	0	0	0	0	0	0	0	3
ASV7072	0	0	0	0	0	0	0	0	0	0	0	0	0	0	0	0	0	0	0	0	0	0	0	0	0	2	0	0	1	0	0	0	0	0	0	0	3	1	0	0	0	0	0	0	0	0	0	0	0
ASV4309	0	0	0	0	0	0	0	0	0	0	0	0	0	0	0	0	0	0	0	0	0	0	0	0	1	0	0	0	0	6	0	11	10	7	0	0	0	0	0	0	3	0	0	0	0	0	1	1	0
ASV4181	0	0	0	0	0	0	0	0	0	0	0	0	0	0	0	0	0	0	0	0	0	0	0	0	0	0	0	5	0	0	1	5	4	4	0	1	0	0	0	14	2	1	0	0	0	0	0	0	0
ASV1145	0	0	0	0	0	0	0	0	0	0	0	0	0	0	0	0	0	0	0	0	0	0	0	0	4	0	3	22	4	1	2	14	15	11	7	2	8	0	0	3	0	0	0	6	3	1	0	0	2
ASV3291	0	0	0	0	0	0	0	0	0	0	0	0	0	0	0	0	0	0	0	0	0	0	0	0	0	0	0	9	0	11	2	4	8	1	2	2	20	0	0	0	0	0	0	0	0	0	0	0	0
ASV2566	0	0	0	0	0	0	0	0	0	0	0	0	0	0	0	0	0	0	0	0	0	0	0	0	4	6	0	8	0	5	0	14	20	6	0	4	17	1	0	0	0	0	0	1	0	0	0	0	2
ASV7373	0	0	0	0	0	0	0	0	0	0	0	0	0	0	0	0	0	0	0	0	0	0	0	0	0	0	0	0	0	0	0	0	0	0	0	0	2	0	0	0	1	0	0	0	0	0	0	0	0
ASV1877	0	0	0	0	0	0	0	0	0	0	0	0	0	0	0	0	0	0	0	0	0	0	0	0	0	0	0	0	0	0	0	0	0	0	0	0	0	0	0	0	0	0	0	0	0	0	0	0	0
ASV4337	0	0	0	0	0	0	0	0	0	0	0	0	0	1	1	7	33	1	0	0	0	0	0	0	0	0	0	0	0	0	0	0	0	0	0	0	0	0	0	0	0	0	0	0	0	0	0	0	0
ASV6116	0	0	0	0	0	0	0	0	0	0	0	0	0	0	0	0	0	0	0	0	0	0	0	0	0	0	0	0	0	0	0	0	0	0	0	0	0	0	0	0	0	0	0	0	0	0	0	0	0
ASV3178	0	0	0	0	0	0	0	0	0	0	0	0	0	0	0	0	0	0	0	0	0	0	0	0	0	0	1	1	0	0	0	0	5	4	1	0	0	0	0	0	0	0	0	0	0	0	0	0	0
ASV5028	0	0	0	0	0	0	0	0	0	0	0	0	0	0	0	1	0	0	0	0	0	0	0	0	0	0	0	0	0	0	14	9	1	1	1	1	0	0	0	0	0	0	0	0	0	0	0	0	0
ASV5278	0	0	0	0	0	0	0	0	0	0	0	0	10	0	1	0	1	1	0	0	0	0	0	0	0	0	0	0	0	0	0	0	0	0	0	0	10	0	0	7	0	0	0	0	0	0	0	0	0
ASV5801	0	0	0	0	0	0	1	0	0	0	0	0	0	0	0	0	0	0	0	0	0	0	0	0	0	0	0	0	0	0	1	0	0	0	1	2	0	0	10	0	3	1	0	1	0	1	0	0	0
ASV168	5	1	3	5	5	2	8	3	11	3	0	3	9	13	15	16	18	4	2	0	0	0	0	0	11	10	0	6	3	22	405	70	103	13	127	360	110	8	388	94	173	9	55	123	189	37	30	30	5
ASV1325	0	0	0	0	0	0	1	0	1	0	1	0	2	3	1	3	0	0	1	1	0	0	0	0	0	1	0	0	0	1	46	9	6	8	32	21	10	3	12	8	5	2	18	5	40	11	3	3	0
ASV7890	0	0	0	0	0	0	0	0	0	0	0	0	0	0	0	0	0	0	0	0	0	0	0	0	0	0	0	0	0	0	0	0	0	0	0	0	0	0	0	0	0	0	0	0	0	0	0	0	0
ASV8036	0	0	0	0	0	0	0	0	0	0	0	0	0	0	0	0	0	0	0	0	0	0	0	0	0	0	0	0	0	0	0	0	0	0	1	0	0	0	0	0	0	0	0	0	0	0	0	0	0
ASV5895	0	0	0	0	0	0	0	0	0	0	0	0	0	0	0	0	0	0	1	3	0	0	0	0	0	0	0	0	0	0	1	0	1	3	2	0	0	0	2	0	3	0	0	0	0	0	0	0	0
ASV7812	0	0	0	0	0	0	0	0	0	0	0	0	0	0	0	0	0	0	0	0	0	0	1	0	0	0	0	1	0	0	0	0	0	0	0	0	0	0	0	0	0	0	0	0	3	0	0	0	0
ASV3507	0	0	0	0	0	0	0	0	0	0	0	0	0	0	0	0	0	0	10	6	14	0	0	0	0	0	0	0	0	3	0	1	0	18	0	0	0	0	0	0	0	0	0	0	0	0	0	0	0
ASV5569	0	0	0	0	0	0	0	0	0	0	0	0	0	0	0	0	0	0	0	1	0	0	0	0	1	5	0	0	0	0	6	0	0	0	1	1	0	1	0	0	0	0	0	0	0	0	0	0	0
ASV8204	0	0	0	0	0	0	0	0	0	0	0	0	0	0	0	0	0	0	0	0	0	0	0	1	0	0	0	0	0	0	0	0	0	0	0	1	0	0	0	0	0	0	0	0	0	0	0	0	0
ASV2750	0	0	0	0	0	0	0	0	0	0	0	0	0	0	0	0	0	0	0	0	0	0	0	0	0	0	0	0	0	0	1	1	0	0	2	0	0	0	0	0	0	0	0	0	0	0	0	0	0
ASV6811	0	0	0	0	0	0	0	0	0	0	0	0	0	0	0	0	0	0	0	0	0	0	0	0	0	2	0	0	0	0	0	0	0	0	0	0	0	0	0	0	0	0	0	0	0	0	0	0	0
ASV388	0	1	1	0	0	0	0	0	0	0	0	0	0	1	7	0	0	0	99	51	1106	3	1	1	1	0	0	1	0	0	8	13	6	25	7	2	4	1	0	0	0	0	0	0	0	0	0	0	2
ASV2833	0	0	0	0	0	0	0	0	0	0	0	0	0	0	0	0	0	0	15	0	1	1	0	0	3	0	1	2	0	0	32	18	3	1	16	2	0	3	5	0	0	0	0	0	0	0	0	0	1
ASV8203	0	0	0	0	0	0	0	0	0	0	0	0	0	0	0	0	0	0	0	0	1	0	0	0	0	0	0	0	0	0	1	0	0	0	0	0	0	0	0	0	0	0	0	0	1	0	0	0	0
ASV861	0	0	2	0	0	0	0	0	0	0	0	0	0	1	3	2	0	1	76	41	269	34	42	77	0	0	0	0	0	0	0	0	0	0	0	0	0	0	0	0	0	0	0	0	0	0	0	0	0
ASV1816	0	0	0	0	0	0	0	0	0	0	0	0	0	0	0	1	0	0	25	25	73	17	13	51	0	0	0	0	0	0	0	0	0	0	0	0	0	0	0	0	0	0	0	0	0	0	0	0	0
ASV4736	0	0	0	0	0	0	0	0	0	0	0	0	0	0	1	0	0	0	8	4	11	2	6	7	0	0	0	0	0	0	0	0	0	0	0	0	0	0	0	0	0	0	0	0	0	0	0	0	0
ASV6804	0	0	0	0	0	0	0	0	0	0	0	0	0	0	0	0	0	0	0	0	1	0	1	0	0	0	0	0	0	0	2	6	0	1	0	0	0	0	0	0	0	0	0	0	0	0	0	0	1
ASV3484	0	0	0	0	0	0	0	0	0	0	0	0	0	0	0	0	0	0	0	0	0	0	0	0	0	0	0	0	0	0	0	4	0	5	0	1	14	0	0	0	0	0	0	0	0	0	0	0	0
ASV3180	0	0	0	0	0	0	0	0	0	0	0	0	0	0	0	0	0	0	0	0	0	0	0	0	0	0	0	0	0	0	1	2	0	5	0	0	9	0	0	0	0	0	0	0	0	0	0	0	0
ASV7209	0	0	0	0	0	0	0	0	0	0	0	0	0	0	0	0	0	0	4	0	4	0	0	0	0	0	0	0	0	0	0	0	0	0	0	0	0	0	0	0	0	0	0	0	0	0	0	0	0
ASV2933	0	0	0	0	0	0	0	0	0	0	0	0	0	0	0	0	0	0	0	1	1	1	6	22	2	1	0	0	0	0	0	0	0	0	0	0	0	1	2	9	0	0	2	0	0	0	0	0	0
ASV1987	0	0	0	0	0	0	0	0	0	0	0	0	0	0	0	0	0	0	1	0	0	0	1	0	0	0	0	0	0	0	1	0	1	0	2	2	0	0	3	2	2	1	0	4	2	1	0	0	0
ASV1117	0	0	0	0	0	0	0	0	0	0	0	0	0	0	0	0	0	0	1	6	1	0	0	0	0	1	0	1	0	0	1	1	0	0	0	0	0	1	0	5	0	3	0	2	0	0	0	0	0
ASV4026	0	0	0	0	0	0	0	0	0	0	0	0	0	0	0	0	0	0	40	0	3	0	0	0	0	0	0	0	0	0	0	0	0	0	1	0	0	0	11	0	0	0	0	0	0	0	0	0	0
ASV4694	0	0	0	0	0	0	0	0	0	0	0	0	0	0	0	0	0	0	16	0	1	0	0	0	0	0	0	0	0	0	1	0	0	0	3	0	0	3	10	0	0	0	0	4	0	0	0	0	0
ASV4488	0	0	0	0	0	0	0	0	0	0	0	0	0	0	0	0	0	1	6	2	1	19	13	2	0	0	0	0	0	0	0	0	0	0	0	0	0	0	0	0	0	0	0	0	0	0	0	0	0
ASV1086	0	0	0	0	0	0	0	0	0	0	0	0	0	0	0	0	0	0	0	0	0	0	0	0	0	0	0	0	0	0	0	0	0	0	0	0	0	0	0	0	0	0	0	0	0	0	0	0	0
ASV2482	0	0	0	0	0	0	0	0	0	0	0	0	0	0	0	0	0	0	0	0	0	0	0	0	0	0	0	0	0	0	0	0	0	0	0	0	0	0	0	0	0	0	0	0	0	0	0	0	0
ASV1238	0	0	0	0	0	0	0	0	0	0	0	0	0	0	0	0	0	0	0	0	0	0	0	0	0	0	0	0	0	0	0	0	0	0	0	0	0	0	0	0	0	0	0	0	1	0	0	0	0
ASV2834	0	0	0	0	0	0	0	0	0	0	0	0	0	0	0	0	0	0	4	0	86	0	0	14	0	0	0	0	0	0	0	0	0	0	0	0	0	0	0	0	0	0	0	0	0	0	0	0	0
ASV581	0	0	0	0	0	1	0	0	0	0	0	0	1	3	1	0	0	0	167	434	230	28	5	17	0	0	0	0	0	0	0	0	0	0	0	0	0	0	0	0	1	0	0	0	0	0	0	0	0
ASV462	0	0	0	0	0	0	0	0	0	0	0	0	0	0	7	1	0	0	140	398	514	17	14	26	0	0	0	0	0	0	0	0	0	0	0	0	0	0	0	0	0	0	0	0	0	1	0	0	0
ASV3225	0	0	0	0	0	0	0	0	0	0	0	0	0	0	1	0	0	0	1	1	81	0	0	1	0	0	0	0	0	0	0	0	0	0	0	0	0	0	0	0	0	0	0	0	0	0	0	0	0
ASV560	0	0	0	0	0	0	0	0	0	0	0	0	0	1	3	0	0	0	53	563	294	7	1	2	0	0	0	0	0	0	0	0	0	0	0	0	0	0	0	0	0	0	0	0	0	0	0	0	0
ASV5349	0	0	0	0	0	0	0	0	0	0	0	0	0	0	0	0	0	0	6	3	0	8	7	5	0	0	0	0	0	0	0	0	0	0	0	0	0	0	0	0	0	0	0	0	0	0	0	0	0
ASV4345	0	0	0	0	0	0	0	0	0	0	0	0	0	0	0	0	0	0	0	0	0	1	0	0	0	0	0	3	0	0	0	0	0	0	0	0	0	0	0	0	3	0	0	0	0	0	0	0	0
ASV733	0	1	0	0	0	0	0	0	0	0	0	0	0	0	0	0	0	1	202	118	126	13	6	23	0	0	0	0	0	0	0	0	0	0	0	0	0	0	0	0	0	0	0	0	0	0	0	0	1
ASV2181	1	0	0	0	0	0	0	0	0	0	0	0	0	0	0	0	0	0	34	14	9	3	2	1	0	0	0	0	0	0	0	0	0	0	0	0	0	0	0	0	0	0	0	0	0	0	0	0	0
ASV1582	0	0	1	0	0	0	0	0	0	0	0	0	0	2	1	0	0	0	80	50	76	6	2	13	0	0	0	0	0	0	0	0	0	0	0	0	0	0	0	0	0	0	5	0	0	0	0	0	0
ASV4804	0	0	0	0	0	0	0	0	0	0	0	0	0	0	0	1	0	0	26	1	7	0	2	1	0	0	0	0	0	0	0	0	0	0	0	0	0	0	0	0	0	0	0	0	0	0	0	0	0
ASV1968	0	0	0	0	0	0	0	0	0	0	0	0	1	0	0	1	0	0	64	40	21	0	1	3	0	0	0	0	0	0	0	0	0	0	1	0	0	0	0	0	0	0	0	0	0	0	0	0	0
ASV2209	0	0	0	0	0	0	0	0	0	0	0	0	0	0	0	0	0	0	59	21	14	6	3	4	0	0	0	0	0	0	0	0	0	0	0	0	0	0	0	0	0	0	0	0	0	0	0	0	0
ASV5236	0	0	0	0	0	0	0	0	0	0	0	0	0	0	0	0	0	0	0	0	0	0	0	0	0	0	0	0	0	0	0	0	0	0	0	0	0	0	0	0	0	0	0	0	0	0	0	0	0
ASV2082	0	0	0	0	0	0	0	0	0	0	0	0	0	0	0	0	0	0	0	0	1	0	0	0	0	0	0	0	0	0	0	0	0	0	0	0	0	0	0	0	0	0	0	0	0	0	0	0	0
ASV3708	0	0	0	0	0	0	0	0	0	0	0	0	0	0	0	0	0	0	0	0	0	0	0	0	0	0	0	0	0	0	0	0	0	0	0	0	0	0	0	0	0	0	0	0	0	0	0	0	0
ASV587	0	0	0	0	0	0	0	0	0	0	0	0	0	0	0	0	1	0	14	8	24	0	0	1	0	2	0	0	0	0	4	6	2	14	0	1	0	0	0	4	2	0	2	3	0	0	1	1	0
ASV3856	0	0	0	0	0	0	0	0	0	0	0	0	0	0	0	0	0	0	0	0	0	0	0	0	0	0	0	2	0	0	0	0	2	1	9	0	0	2	1	0	0	0	0	4	0	0	1	1	5
ASV7063	0	0	0	0	0	0	0	0	0	0	0	0	0	0	0	0	0	0	2	1	0	0	0	0	0	0	0	0	0	0	4	2	0	0	1	0	0	0	0	0	0	0	0	0	0	0	0	0	0
ASV8202	0	0	0	0	0	0	0	0	0	0	0	0	0	0	0	0	0	0	0	1	0	0	0	0	0	0	0	0	0	0	0	0	0	0	0	0	0	0	0	0	0	0	0	0	0	0	0	0	0
ASV2515	0	0	0	0	0	0	0	0	0	0	0	0	0	0	0	0	0	0	0	0	0	0	0	0	0	0	0	0	0	0	0	0	0	0	0	0	0	0	0	0	0	0	0	0	0	0	0	0	0
ASV3954	0	0	0	0	0	0	0	0	0	0	0	0	0	0	0	0	0	0	1	0	0	0	0	0	0	0	0	1	0	0	8	4	1	18	0	0	0	0	0	0	0	0	0	0	0	0	0	0	0
ASV853	0	0	0	0	0	1	0	0	0	0	0	0	0	0	0	0	0	0	2	0	3	0	0	0	0	0	0	2	0	0	1	6	0	0	1	0	0	3	0	0	0	2	0	0	0	0	0	0	0
ASV1122	0	0	0	0	0	0	0	0	0	0	0	0	0	0	1	0	0	0	0	0	0	0	0	0	1	8	3	1	0	0	4	6	12	1	20	2	0	9	9	0	1	0	0	0	0	0	0	0	2
ASV5646	0	0	0	0	0	0	0	0	0	0	0	0	0	0	0	0	0	0	0	0	14	0	0	0	0	0	0	0	0	0	0	0	0	0	1	0	0	0	0	0	0	0	0	0	0	0	0	0	0
ASV7810	0	0	0	0	0	0	0	0	0	0	0	0	0	0	0	0	0	0	0	0	1	0	0	0	0	0	0	0	0	0	0	0	0	0	0	0	0	0	0	0	0	0	0	0	0	0	0	0	0
ASV2706	0	0	0	0	0	0	0	0	0	0	0	0	0	0	0	0	0	0	0	0	0	0	0	0	0	0	0	0	0	0	0	0	0	0	1	0	0	1	0	0	0	0	0	0	0	0	0	0	0
ASV2708	0	0	0	0	0	0	0	0	0	0	0	0	0	0	0	0	0	0	0	0	0	0	0	0	0	0	0	0	0	0	0	0	0	0	0	0	0	0	0	0	0	0	0	0	0	0	0	0	0
ASV3645	0	0	0	0	0	0	0	0	0	0	0	0	0	0	0	0	0	0	0	0	0	0	0	0	0	0	0	0	0	0	1	0	1	0	0	0	0	5	0	0	0	0	0	2	0	1	0	0	0
ASV3132	0	0	0	0	0	0	0	0	0	0	0	0	0	0	0	0	0	0	0	0	5	0	0	0	0	0	0	0	0	0	0	0	0	0	0	0	0	2	0	0	0	0	0	0	0	2	0	0	0
ASV377	0	0	0	0	0	0	1	0	0	0	0	0	0	12	3	0	0	0	0	0	0	1	0	1	1	0	0	0	0	0	4	7	2	0	4	0	0	0	3	0	0	0	0	0	0	0	0	0	0
ASV530	0	0	0	0	0	0	0	0	0	0	0	0	0	0	0	0	0	0	0	0	0	0	0	0	1	0	0	0	0	0	1	0	13	2	3	0	3	1	0	0	0	0	0	0	0	0	0	0	0
ASV792	0	0	0	0	0	0	0	0	0	0	0	0	0	0	0	0	0	0	1	2	2	0	0	0	0	0	0	0	0	0	1	4	3	10	1	2	15	0	0	0	0	0	0	0	0	0	0	0	0
ASV4925	0	0	0	0	0	0	0	0	0	0	0	0	0	0	0	0	0	0	0	0	0	0	0	0	2	0	0	0	0	0	0	1	0	0	0	0	0	0	0	0	0	0	0	0	0	0	0	0	0
ASV1454	0	0	0	0	0	0	0	0	1	0	0	0	0	0	1	1	0	0	0	0	0	0	0	0	0	5	1	0	4	0	5	3	2	2	19	2	0	2	0	0	0	0	0	0	0	0	0	0	1
ASV1516	0	0	0	0	0	0	0	0	0	0	0	0	0	1	0	1	0	0	0	0	0	0	0	0	0	1	0	0	0	0	0	8	54	1	9	1	11	3	5	0	0	0	0	2	1	0	0	0	0
ASV4355	0	0	0	0	0	0	0	0	0	0	0	0	0	0	0	0	0	0	0	0	0	0	0	0	0	0	0	0	0	0	0	1	1	1	0	0	1	1	0	0	0	0	0	0	0	0	0	0	0
ASV2699	0	0	0	0	0	0	0	0	0	0	0	0	0	0	0	0	0	0	0	0	0	0	1	0	0	0	0	0	0	0	0	0	0	0	0	0	0	0	0	0	0	0	0	0	0	0	0	0	0
ASV636	0	0	0	0	0	0	0	0	0	0	0	0	0	0	0	1	0	0	0	0	0	0	0	0	0	0	0	1	0	0	3	1	0	0	2	0	0	1	0	0	0	0	0	0	0	0	0	0	0
ASV2820	0	0	0	0	0	0	0	0	0	0	0	0	0	0	0	0	0	0	0	0	0	0	0	0	0	0	0	0	0	0	0	0	0	0	0	0	0	0	0	0	0	0	0	0	0	0	0	0	0
ASV6924	0	0	0	0	0	0	0	0	0	0	0	0	0	0	0	0	0	0	0	0	4	0	0	0	0	0	0	0	0	0	0	0	0	0	0	0	0	0	0	0	0	0	0	0	0	0	0	0	0
ASV3316	0	0	0	0	0	0	0	0	0	0	0	0	0	0	0	0	0	0	0	0	0	0	0	0	0	0	0	0	0	0	0	0	1	5	2	0	0	0	0	0	0	0	0	0	0	0	0	0	0
ASV710	0	0	0	0	0	0	0	0	0	0	0	0	0	0	0	0	0	0	0	0	0	0	0	0	0	0	0	2	2	0	8	5	9	5	11	1	0	6	0	0	0	0	0	0	0	0	6	6	2
ASV1279	0	0	0	0	0	0	0	0	0	0	0	0	1	0	0	0	0	0	0	0	0	0	0	0	2	0	0	0	0	0	0	1	1	1	0	1	0	0	1	0	0	0	0	2	0	0	0	0	0
ASV1568	0	0	0	0	0	0	0	0	0	0	0	0	0	0	0	0	0	0	0	0	0	0	1	0	0	4	0	0	0	0	1	1	0	1	0	1	0	0	0	0	0	0	0	0	0	0	0	0	1
ASV7210	0	0	0	0	0	0	0	0	0	0	0	0	0	0	0	0	0	0	2	0	0	0	0	0	0	0	0	0	0	0	0	0	2	1	0	0	0	4	0	1	0	0	0	0	0	0	0	0	0
ASV7811	0	0	0	0	0	0	0	0	0	0	0	0	0	0	0	0	0	0	0	0	0	1	1	0	0	0	0	0	0	0	0	0	0	0	0	0	1	0	0	0	0	0	0	0	0	0	0	0	0
ASV7547	0	0	0	0	0	0	0	0	0	0	0	0	0	0	0	0	0	0	0	0	0	0	0	0	0	0	0	0	0	0	0	0	0	0	0	0	0	0	0	0	0	0	0	0	0	0	0	0	0
ASV434	0	0	0	0	0	0	0	0	0	0	0	0	0	0	0	0	0	0	29	55	19	1	0	0	0	0	0	0	0	0	7	1	1	7	1	0	0	0	1	1	2	0	0	2	0	0	2	2	0
ASV6826	0	0	0	0	0	0	0	0	0	0	0	0	0	0	0	0	0	0	0	0	0	0	0	0	0	0	0	0	0	0	2	4	1	1	0	0	0	0	0	0	0	0	0	0	0	1	0	0	2
ASV390	0	0	0	0	0	0	0	0	0	0	0	0	0	1	5	0	0	0	70	109	1147	1	1	0	2	0	0	2	0	0	4	7	1	32	2	2	1	0	1	0	2	0	0	0	0	2	0	0	1
ASV1936	0	0	0	0	0	0	0	0	0	0	0	0	0	0	0	0	0	0	12	98	9	0	0	0	1	0	0	0	0	0	1	3	2	34	5	1	16	1	0	0	0	0	0	0	1	0	0	0	0
ASV6081	0	0	0	0	0	0	0	0	0	0	0	0	0	0	0	0	0	0	6	7	6	1	0	0	0	0	0	0	0	0	0	0	0	0	0	0	0	0	0	0	0	0	0	0	0	0	0	0	0
ASV3670	0	0	0	0	0	0	0	0	0	0	0	0	0	0	0	0	0	0	18	42	2	2	1	2	0	0	0	0	0	0	0	0	0	0	0	0	0	0	0	0	0	0	0	0	0	0	0	0	0
ASV3046	0	0	0	0	0	0	0	0	0	0	0	0	0	1	4	0	1	1	0	0	0	0	0	0	2	0	4	0	5	2	0	0	0	0	0	0	9	0	7	16	0	0	5	0	6	0	0	0	10
ASV2543	0	0	0	0	0	0	0	0	0	0	0	0	0	1	10	0	0	0	0	0	0	0	0	0	0	0	0	0	2	0	2	0	0	2	1	0	0	0	0	0	0	0	0	7	0	2	0	0	0
ASV4918	0	0	0	0	0	0	0	0	0	0	0	0	1	0	4	0	0	0	0	0	0	0	0	0	0	0	0	2	0	0	0	1	0	2	0	0	0	0	0	0	0	0	0	0	2	0	0	0	2
ASV3870	0	9	1	0	0	0	0	0	0	0	0	0	0	1	18	0	2	0	0	0	28	0	0	0	0	0	0	0	0	0	0	0	0	0	0	0	0	0	0	0	0	0	0	0	0	0	0	0	0
ASV5120	0	0	0	0	0	0	0	0	0	0	0	0	0	0	0	0	0	0	0	0	0	0	0	0	0	0	0	0	0	0	0	0	0	0	0	0	0	0	0	0	3	0	0	0	0	0	0	0	0
ASV1089	0	0	0	0	0	0	0	0	0	0	0	0	0	0	0	0	0	0	0	0	0	0	0	0	0	7	0	0	1	0	0	0	5	0	0	1	1	0	0	0	0	0	0	0	1	0	0	0	0
ASV1805	0	0	0	0	0	0	0	0	0	0	0	0	0	0	1	0	0	0	0	0	0	0	0	0	0	0	0	0	0	0	1	1	6	0	2	2	7	0	0	0	0	0	0	1	1	0	0	0	0
ASV6970	0	0	0	0	0	0	0	0	0	0	0	0	0	0	0	0	0	0	0	0	0	0	0	0	0	0	0	0	0	0	0	0	0	0	0	0	0	0	0	0	0	0	0	0	0	0	0	0	0
ASV3551	0	0	0	0	0	0	0	0	0	0	0	0	0	0	0	0	0	0	0	0	0	0	0	0	0	0	0	0	0	0	0	0	0	0	0	0	0	0	0	0	0	0	0	0	0	0	0	0	0
ASV3336	0	0	0	0	0	0	0	0	0	0	0	0	0	0	0	0	0	0	0	0	0	0	0	0	0	1	0	0	0	0	0	0	0	0	0	0	0	0	1	0	0	0	0	6	4	0	0	0	1
ASV254	0	0	0	0	0	0	0	0	0	0	0	0	0	0	0	0	0	0	0	0	0	0	0	0	6	14	6	6	7	11	0	0	0	0	0	0	25	1	0	11	0	1	7	11	5	4	0	0	43
ASV538	0	0	0	0	0	0	0	0	0	0	0	0	0	0	0	0	0	0	0	0	0	0	0	0	4	10	3	6	4	9	0	0	0	0	0	0	25	1	0	5	1	0	4	7	0	0	0	0	34
ASV5373	0	0	0	0	0	0	0	0	0	0	0	0	0	0	0	0	0	0	0	0	0	0	0	0	0	0	0	0	0	0	0	0	0	0	0	0	11	0	0	0	0	0	1	10	0	0	0	0	0
ASV4182	0	0	0	0	0	0	0	0	0	0	0	0	0	0	0	0	0	0	0	0	0	0	0	0	0	0	0	0	0	0	3	3	0	2	0	0	43	0	0	0	0	0	0	0	0	0	0	0	0
ASV8162	0	0	0	0	0	0	0	0	0	1	0	0	0	0	0	0	0	0	0	0	0	0	0	0	0	0	0	0	0	0	0	0	0	0	0	0	1	1	1	0	0	0	0	0	0	0	0	0	0
ASV6791	0	0	0	0	0	0	0	0	0	0	0	0	0	2	0	0	2	0	0	0	0	0	0	0	0	0	0	0	0	0	0	0	0	0	0	0	0	2	3	0	0	3	0	1	0	0	0	0	0
ASV1221	0	0	0	0	0	0	0	0	0	0	0	0	1	31	2	2	0	0	0	0	0	0	0	0	1	0	0	0	1	0	0	1	0	0	0	0	11	7	6	63	28	4	0	115	42	7	14	14	3
ASV961	0	0	0	0	0	0	0	0	0	0	0	0	12	19	30	2	0	0	0	0	0	0	0	0	0	0	0	0	0	0	0	4	0	0	0	0	3	193	35	40	29	18	12	40	7	23	1	1	0
ASV488	0	0	0	0	0	0	0	0	0	0	0	0	0	20	2	13	12	0	0	0	0	0	0	0	0	0	0	8	10	2	0	0	0	0	0	1	52	37	59	242	99	45	16	79	111	76	83	83	1
ASV1839	0	0	0	0	0	0	0	0	0	0	0	0	0	0	1	2	0	0	0	0	0	0	0	0	0	0	0	0	0	0	0	0	0	0	0	0	13	2	2	59	27	8	0	3	0	6	12	12	0
ASV2013	0	0	0	0	0	0	0	0	0	0	0	0	0	3	2	1	0	0	0	0	0	0	0	0	1	7	0	1	5	0	0	0	0	0	0	0	17	4	10	18	15	5	12	39	9	10	9	9	0
ASV7354	0	0	0	0	0	0	0	0	0	0	0	0	0	0	0	0	0	0	0	0	0	0	0	0	0	0	0	1	0	0	0	0	0	0	0	0	0	3	0	0	0	3	0	0	0	2	0	0	0
ASV981	0	0	0	0	0	0	0	0	0	0	0	0	7	9	6	12	28	2	0	0	0	0	0	0	0	3	1	0	4	0	1	0	0	1	1	0	21	55	9	52	43	21	0	42	20	37	41	41	0
ASV1174	0	0	0	0	0	0	0	0	0	0	0	0	3	11	7	5	8	0	0	0	0	0	0	0	2	0	0	1	0	0	0	1	0	1	0	0	0	26	20	32	15	40	9	17	3	20	66	66	0
ASV831	1	0	0	0	0	0	0	0	0	0	0	0	8	28	7	9	3	0	0	0	0	0	0	0	0	0	0	1	3	2	0	1	0	0	0	0	26	12	11	33	34	20	2	22	18	93	48	48	4
ASV2342	0	0	0	0	0	0	0	0	0	0	0	0	0	2	0	1	2	1	0	0	0	0	0	0	0	0	0	4	0	0	0	0	0	0	0	0	0	11	1	33	15	9	0	4	3	8	23	23	0
ASV4631	0	0	0	0	0	0	0	0	0	0	0	0	1	0	1	1	2	0	0	0	0	0	0	0	0	0	0	0	0	2	0	0	0	0	0	0	0	11	0	6	1	11	0	0	3	1	0	0	0
ASV5038	0	0	0	0	0	0	0	0	0	0	0	0	0	0	0	0	0	0	0	0	0	0	0	0	0	0	0	7	0	0	0	0	0	0	0	0	0	0	0	6	0	15	0	0	0	0	3	3	0
ASV2603	0	0	0	0	0	0	0	0	0	1	0	0	0	0	0	0	0	0	0	0	0	0	0	0	0	0	0	0	7	0	0	0	0	0	0	1	0	29	0	33	19	1	0	4	3	5	3	3	0
ASV1076	0	0	0	0	0	0	0	0	0	0	0	0	1	13	12	3	5	1	0	0	0	0	0	0	2	2	0	0	5	0	0	1	0	1	1	2	0	100	16	31	18	15	0	64	33	21	24	24	1
ASV1490	0	0	0	0	0	0	0	0	0	0	0	0	0	10	3	0	0	0	0	0	0	0	0	0	0	5	1	0	0	0	0	1	0	0	0	0	34	3	98	0	0	1	19	48	41	0	0	0	1
ASV5303	0	0	0	0	0	0	0	0	0	0	0	0	0	0	0	0	0	0	0	0	0	0	0	0	0	0	0	0	0	0	0	0	0	0	0	0	21	0	1	3	0	2	0	0	0	3	0	0	0
ASV2475	0	0	0	0	0	0	0	0	0	0	0	0	16	6	16	0	0	0	0	0	0	0	0	0	1	0	0	0	0	0	0	0	0	0	0	0	27	1	3	4	5	15	0	7	1	5	11	11	0
ASV3360	0	0	0	0	0	0	0	0	0	0	0	0	1	1	1	0	0	0	0	0	0	0	0	0	0	0	0	0	9	0	0	0	0	0	0	0	0	10	5	16	10	0	0	2	0	1	8	8	0
ASV1595	0	0	0	1	0	0	0	0	1	0	0	0	1	0	3	5	4	0	0	1	0	0	0	0	0	0	0	0	0	0	0	0	0	0	0	0	0	82	18	19	22	1	1	36	8	13	15	15	0
ASV417	0	0	0	0	0	0	0	0	0	0	0	0	5	24	20	20	14	3	0	0	0	0	0	0	4	0	0	0	2	0	0	1	0	0	1	1	2	223	63	88	55	86	19	64	120	148	146	146	0
ASV416	0	0	0	0	0	0	0	0	0	0	0	0	8	30	13	18	5	1	0	0	1	2	0	0	0	1	0	1	8	0	0	6	0	2	0	0	30	117	30	139	215	50	14	57	25	271	94	94	1
ASV694	0	0	0	0	0	0	0	0	0	0	0	0	14	48	17	9	2	2	0	0	0	0	0	0	6	0	0	0	2	0	0	0	0	1	0	0	51	83	39	48	36	27	12	64	44	69	59	59	3
ASV3570	0	0	0	0	0	0	0	0	0	0	0	0	0	0	1	1	1	0	0	0	0	0	0	0	0	0	0	0	1	0	0	0	0	0	0	0	45	0	2	3	1	4	0	2	1	6	1	1	0
ASV4249	0	0	0	0	0	0	0	0	0	0	0	0	0	1	0	0	0	0	0	0	0	0	0	0	0	0	0	0	0	0	0	0	0	0	0	0	0	0	1	10	10	0	0	4	22	0	0	0	0
ASV378	0	0	0	0	0	0	0	0	0	0	0	0	0	0	0	0	0	0	0	0	0	0	0	0	4	0	0	0	1	0	0	0	1	1	0	0	149	32	152	286	42	11	160	146	102	176	79	79	2
ASV2527	0	0	0	0	0	0	0	0	0	0	0	0	0	0	0	0	0	0	0	0	0	0	0	0	0	0	0	0	0	0	0	0	0	0	0	1	1	24	0	13	49	14	1	4	0	13	3	3	0
ASV2568	0	0	0	0	0	0	0	0	0	0	0	0	0	0	0	0	0	0	0	0	0	0	0	0	0	0	0	0	6	0	0	0	0	1	0	0	0	75	1	8	4	1	0	13	0	4	5	5	0
ASV735	0	0	0	0	0	0	0	0	0	0	0	0	0	1	0	0	0	0	0	0	0	0	0	0	3	1	0	3	0	0	3	5	2	2	5	1	141	3	15	100	109	8	7	71	65	12	43	43	1
ASV4266	0	0	0	0	0	0	0	0	0	0	0	0	0	0	0	0	0	0	0	0	0	0	0	0	0	0	0	0	0	0	0	0	0	0	0	0	0	3	0	2	4	13	0	0	0	2	11	11	0
ASV4142	0	0	0	0	0	0	0	0	0	0	0	0	0	0	0	0	0	0	0	0	0	0	0	0	0	0	0	0	0	0	0	0	0	0	0	0	0	0	0	1	7	20	0	0	0	0	12	12	0
ASV4342	0	0	0	0	0	0	0	0	0	0	0	0	7	3	14	0	0	0	0	0	0	0	0	0	0	0	0	0	0	0	0	0	0	0	0	0	0	0	0	5	6	8	0	0	2	0	1	1	0
ASV2075	0	0	0	0	0	0	0	0	0	0	0	0	4	7	0	2	6	0	0	0	0	0	0	0	0	0	0	0	1	0	0	0	0	0	0	0	0	3	6	6	13	8	0	2	12	21	28	28	0
ASV2096	0	0	0	0	0	0	0	0	0	0	0	0	1	11	2	0	0	1	0	0	0	0	0	0	3	0	0	0	1	0	2	4	0	0	0	0	26	2	10	2	2	4	17	34	9	2	3	3	0
ASV7057	0	0	0	0	0	0	0	0	0	0	0	0	0	2	1	1	0	0	0	0	0	0	0	0	0	0	0	0	0	0	0	0	0	0	0	0	0	2	1	1	1	0	0	0	0	1	0	0	0
ASV3641	0	0	0	0	0	0	0	0	0	0	0	0	0	1	0	0	0	0	0	0	0	0	0	0	0	0	0	2	0	0	0	0	0	1	1	0	0	2	1	31	12	2	0	0	4	1	5	5	0
ASV520	0	0	0	0	0	0	0	0	0	0	0	0	0	0	2	0	0	0	0	0	0	1	0	0	0	0	0	0	0	0	1	1	0	0	0	0	58	66	39	10	21	386	13	29	36	8	160	160	0
ASV454	0	0	0	0	0	0	0	0	0	0	0	0	17	41	26	11	5	1	0	0	0	0	0	0	2	0	0	14	1	1	0	0	0	0	5	2	27	615	34	31	61	66	18	41	25	23	28	28	0
ASV7327	0	0	0	0	0	0	0	0	0	0	0	0	1	5	2	0	0	0	0	0	0	0	0	0	0	0	0	0	0	0	0	0	0	0	0	0	0	0	0	0	0	1	0	0	0	0	0	0	0
ASV561	0	0	0	0	0	0	0	0	0	0	0	0	1	0	0	1	1	0	0	0	0	0	0	0	0	4	0	0	1	1	0	0	0	0	0	0	25	3	235	90	15	49	64	76	29	54	132	132	0
ASV4044	0	0	0	0	0	0	0	0	0	0	0	0	0	0	0	0	0	0	0	0	0	0	0	0	0	0	0	0	0	0	0	0	0	0	0	0	0	0	0	11	7	8	0	0	0	11	9	9	0
ASV1711	0	0	0	0	0	0	0	0	0	0	0	0	1	1	3	0	0	0	0	0	0	0	0	0	0	0	0	0	0	0	0	0	0	0	0	0	35	4	12	0	0	0	0	142	21	0	0	0	0
ASV1059	0	0	0	0	0	0	0	0	0	0	0	0	0	6	0	2	1	0	0	1	0	0	0	0	3	4	1	0	7	0	0	2	0	0	0	0	26	9	27	21	46	44	0	64	16	66	35	35	0
ASV2848	0	0	0	0	0	0	0	0	0	0	0	0	2	3	2	0	0	0	0	0	0	0	0	0	0	0	1	0	0	0	0	0	0	0	0	0	4	13	25	1	0	0	11	31	5	2	0	0	0
ASV448	0	0	0	0	0	0	0	0	0	0	0	0	5	24	12	6	3	2	0	0	0	0	0	0	2	0	0	1	1	0	0	0	0	0	0	0	75	542	36	34	23	32	49	89	43	62	55	55	0
ASV4448	0	0	0	0	0	0	0	0	0	0	0	0	0	0	0	0	0	0	0	0	0	0	0	0	0	0	0	0	0	0	0	0	0	0	0	0	0	0	0	20	13	2	0	0	0	0	5	5	0
ASV3099	0	0	0	0	0	0	0	0	0	0	0	0	0	5	1	0	2	0	0	0	0	0	0	0	1	0	0	0	1	0	0	0	0	0	0	0	0	69	1	1	0	0	0	6	3	1	0	0	0
ASV2174	0	0	0	0	0	0	0	0	0	0	0	0	0	0	2	3	2	0	0	0	0	0	0	0	0	0	0	1	0	0	0	0	0	0	0	0	9	0	0	57	33	0	0	12	2	15	11	11	0
ASV4404	0	0	0	0	0	0	0	0	0	0	0	0	0	0	0	0	0	0	0	0	0	0	0	0	0	0	0	0	0	0	0	0	0	1	0	0	0	0	1	7	6	2	0	7	0	0	0	0	0
ASV4735	0	0	0	0	0	0	0	0	0	0	0	0	0	0	33	2	0	0	0	0	0	0	0	0	0	0	0	0	0	0	0	0	0	0	1	1	0	0	0	0	1	0	0	0	1	0	0	0	0
ASV4975	0	0	0	0	0	0	0	0	0	0	0	0	0	2	2	0	0	0	0	0	0	0	0	0	0	0	0	0	0	0	0	0	0	1	1	0	0	0	0	8	1	0	0	0	7	7	3	3	0
ASV3851	0	0	0	0	0	0	0	0	0	0	0	0	0	2	29	1	0	0	0	0	0	0	0	0	0	0	0	3	0	0	0	0	0	0	1	0	6	0	0	10	3	0	0	4	0	1	0	0	0
ASV507	0	0	0	0	0	0	0	0	0	0	0	0	0	0	0	0	0	0	0	0	0	0	0	0	0	0	0	0	0	0	0	0	0	0	1	0	0	1	0	0	62	0	0	0	0	0	6	6	0
ASV148	0	0	0	0	0	0	0	0	0	0	0	0	0	0	3	1	1	0	0	0	0	0	0	0	0	0	0	0	0	0	0	1	0	1	4	1	0	7	0	1	273	1	0	5	1	1	29	29	0
ASV2279	0	0	0	0	0	0	0	0	0	0	0	0	0	0	0	0	0	0	0	0	0	0	0	0	2	0	0	45	17	3	0	0	0	0	0	0	0	0	0	0	1	0	0	0	0	0	5	5	0
ASV4871	0	0	0	0	0	0	0	0	0	0	0	0	0	0	0	0	0	0	0	0	0	0	0	0	0	1	0	15	9	0	0	0	0	0	0	0	0	0	0	0	0	0	0	0	0	0	0	0	0
ASV5562	0	0	0	0	0	0	0	0	0	0	0	0	0	1	3	0	1	0	0	0	0	0	0	0	0	0	0	0	0	0	0	0	0	0	0	0	0	0	1	0	8	0	0	0	0	0	6	6	0
ASV1204	0	0	0	0	0	0	0	0	0	0	0	0	16	34	18	11	7	0	0	0	0	0	0	0	0	0	0	3	3	0	0	1	0	0	0	0	8	0	15	23	6	21	5	2	8	35	64	64	7
ASV4539	0	0	0	0	0	0	0	0	0	0	0	0	0	0	0	0	0	0	0	0	0	0	0	0	0	0	0	0	0	3	0	0	0	0	0	0	0	0	0	4	1	7	0	0	0	0	14	14	0
ASV3104	0	0	0	0	0	0	0	0	0	0	0	0	0	0	0	0	0	0	0	0	0	0	0	0	1	0	0	0	0	0	0	0	0	0	0	0	47	3	12	4	8	0	0	2	10	4	0	0	0
ASV342	0	2	0	0	0	0	0	0	0	0	0	0	0	0	0	0	0	0	0	0	0	0	0	0	0	0	0	0	0	1	0	0	0	0	1	0	0	1315	0	19	27	41	0	18	0	20	65	65	0
ASV3935	0	0	0	0	0	0	0	0	0	0	0	0	0	0	0	0	0	0	0	0	0	0	0	0	0	0	0	0	1	0	0	0	0	0	0	0	3	6	0	6	7	18	1	6	1	5	2	2	0
ASV1560	0	0	0	0	0	0	0	0	0	0	0	0	0	0	0	0	0	0	0	0	0	0	0	0	0	0	0	0	0	1	0	0	0	0	3	0	0	1	0	33	34	21	0	0	0	14	67	67	0
ASV4106	0	0	0	0	0	0	0	0	0	0	0	0	0	0	0	0	0	0	0	0	0	0	0	0	0	0	0	0	10	0	0	1	0	0	0	0	0	16	1	2	6	1	0	11	0	5	0	0	0
ASV687	0	0	0	0	0	0	0	0	0	0	0	0	0	0	0	0	0	0	0	0	0	0	0	0	9	1	0	5	13	4	2	8	1	1	1	2	77	55	9	68	100	74	0	27	21	45	87	87	0
ASV223	0	0	0	0	0	0	0	0	0	0	0	0	0	2	1	0	0	0	0	0	0	0	0	0	30	1	2	0	82	5	5	19	0	0	1	4	186	373	48	167	148	134	49	203	78	85	330	330	0
ASV1897	0	0	0	0	0	0	0	0	0	0	0	0	0	0	0	0	0	0	0	0	0	0	0	0	0	0	0	0	0	0	0	0	0	0	0	0	1	3	0	4	14	32	0	0	0	23	58	58	0
ASV2801	0	0	0	0	0	0	0	0	0	0	0	0	0	0	0	0	0	0	0	0	0	0	0	0	1	0	0	0	0	0	0	1	0	0	2	0	10	4	6	13	5	0	12	34	13	2	0	0	0
ASV153	0	1	0	1	0	0	0	0	0	0	0	0	0	0	0	0	0	0	0	0	0	0	0	0	4	3	0	0	0	1	0	5	0	0	2	1	159	2033	69	61	77	182	77	353	103	143	152	152	0
ASV3030	0	0	0	0	0	0	0	0	0	0	0	0	0	0	0	0	0	0	0	0	0	0	0	0	0	0	0	0	0	0	0	0	0	0	0	0	0	2	0	4	11	32	0	0	0	18	14	14	0
ASV2730	0	0	0	0	0	0	0	0	0	0	0	0	0	0	0	0	0	0	0	0	0	0	0	0	0	0	0	0	0	0	0	0	0	0	0	0	0	7	5	6	13	12	13	7	3	7	19	19	0
ASV637	0	0	0	0	0	0	0	0	0	0	0	0	0	0	0	0	0	0	0	0	0	0	0	0	0	0	0	1	0	0	0	0	0	1	1	6	23	30	0	91	128	91	7	3	2	22	149	149	0
ASV840	0	0	0	0	0	0	0	0	0	0	0	0	0	0	0	0	0	0	0	0	0	0	0	0	0	0	0	0	0	1	0	1	0	0	0	0	94	227	28	60	60	23	0	13	21	21	4	4	0
ASV2336	0	0	0	0	0	0	0	0	0	0	0	0	0	0	0	0	0	0	0	0	0	0	0	0	0	0	0	0	4	0	0	0	0	0	0	0	1	55	0	3	3	4	0	61	0	4	2	2	0
ASV4821	0	0	0	0	0	0	0	0	0	0	0	0	0	0	0	0	0	0	0	0	0	0	0	0	0	0	0	0	7	0	0	0	0	1	0	0	0	1	0	18	0	5	0	0	0	1	1	1	0
ASV639	0	0	0	0	0	0	0	0	0	0	0	0	0	0	0	0	0	0	0	0	0	0	0	0	2	0	0	1	6	0	0	2	0	2	0	3	40	2	8	118	139	71	0	17	27	50	116	116	0
ASV283	0	0	0	0	0	0	0	0	0	0	0	0	0	0	0	0	0	0	0	1	0	0	0	0	5	7	0	7	3	0	0	14	0	0	5	1	227	231	17	138	282	133	19	142	95	133	217	217	0
ASV2444	0	0	0	0	0	0	0	0	0	0	0	0	0	0	0	0	0	0	0	0	0	0	0	0	0	0	0	0	0	0	0	0	0	0	0	1	0	0	0	6	8	52	0	0	1	8	28	28	0
ASV573	0	0	0	1	0	0	0	0	0	0	0	0	0	6	0	0	0	0	0	0	0	0	0	0	7	0	0	0	27	0	0	8	1	1	1	1	111	96	12	94	69	83	0	104	49	70	69	69	0
ASV1326	0	0	0	0	0	0	0	0	0	0	0	0	0	2	0	0	0	0	0	0	0	0	0	0	3	0	0	0	96	0	0	7	2	0	1	0	62	1	7	28	31	2	9	22	13	8	2	2	0
ASV178	0	0	0	0	0	0	1	0	0	0	0	0	0	0	0	0	0	0	0	0	0	0	0	0	1	0	1	0	8	2	0	0	0	0	2	1	7	1637	6	97	108	89	12	224	1	161	324	324	0
ASV652	0	0	0	0	0	0	0	0	0	0	0	0	0	0	1	1	0	0	0	0	0	0	0	0	2	1	1	0	1	3	0	4	0	0	0	1	291	33	22	29	45	24	42	104	81	12	28	28	0
ASV2177	0	0	0	0	0	0	0	0	0	0	0	0	0	0	0	0	0	0	0	0	0	0	0	0	0	0	0	0	5	0	0	0	0	0	2	0	0	56	0	12	2	0	0	77	0	3	0	0	0
ASV2387	0	0	0	0	0	0	0	0	0	0	0	0	0	1	0	0	0	0	0	0	0	0	0	0	0	0	0	0	0	0	0	0	0	0	0	0	0	134	0	1	0	0	0	0	0	0	0	0	0
ASV320	0	0	0	0	0	0	0	0	0	0	0	0	4	5	2	12	4	1	0	0	0	0	0	0	2	0	0	2	3	0	0	2	0	0	3	0	79	95	30	89	170	317	17	76	39	167	286	286	0
ASV2687	0	0	0	0	0	0	0	0	0	0	0	0	0	0	0	0	0	0	0	0	0	0	0	0	0	0	0	0	0	0	0	0	0	0	2	1	0	1	0	4	18	27	0	1	0	8	26	26	0
ASV131	0	0	0	0	0	0	0	0	0	0	0	0	1	3	1	6	0	0	0	1	0	0	0	0	0	0	0	0	0	11	0	0	0	0	2	1	1	5	7	110	171	984	2	16	12	152	1349	1349	0
ASV1915	0	0	0	0	0	0	0	0	0	0	0	0	0	5	1	0	1	0	0	0	0	0	0	0	0	0	0	0	0	1	0	0	0	0	0	0	4	7	8	10	14	45	1	6	4	14	34	34	0
ASV5667	0	0	0	0	0	0	0	0	0	0	0	0	0	0	0	0	0	0	0	0	0	0	0	0	0	0	0	0	0	0	0	0	0	0	0	0	0	13	1	1	8	0	0	0	2	0	0	0	0
ASV84	0	0	1	0	0	0	0	2	0	0	0	0	2	12	17	11	18	0	0	1	0	1	0	0	8	5	3	1	4	14	3	4	1	0	2	0	328	200	2218	84	171	716	885	725	130	246	565	565	1
ASV215	0	1	0	0	0	0	1	0	0	0	0	0	8	20	14	19	18	0	0	0	0	1	0	0	11	2	0	1	1	1	0	7	0	0	2	0	118	776	114	208	92	101	190	290	111	71	143	143	0
ASV1387	0	0	0	0	0	0	0	0	0	0	0	0	0	0	0	0	0	0	0	0	0	0	0	0	3	1	0	0	0	0	0	2	0	0	0	0	26	42	18	6	4	28	72	66	19	0	1	1	3
ASV7094	0	0	0	0	0	0	0	0	0	0	0	0	0	0	0	0	0	0	0	0	0	0	0	0	0	0	0	0	0	0	0	0	0	0	0	0	0	1	0	1	1	1	2	0	1	0	2	2	0
ASV116	0	0	2	0	0	0	0	0	0	1	0	0	25	90	67	35	22	3	0	0	0	0	0	0	8	4	2	3	7	17	0	2	0	4	1	1	116	435	273	336	207	540	132	199	96	560	693	693	14
ASV139	0	0	0	0	0	0	0	0	0	0	0	0	5	9	6	4	2	0	0	0	0	0	0	0	1	0	0	1	0	17	0	0	1	1	0	1	2	15	15	103	182	1010	2	34	19	191	1132	1132	0
ASV7095	0	0	0	0	0	0	0	0	0	0	0	0	0	0	0	0	0	0	0	0	0	0	0	0	0	0	0	0	0	0	0	0	0	0	0	0	0	1	0	0	1	2	0	1	0	0	3	3	0
ASV357	0	0	0	0	0	0	0	0	0	0	0	0	5	20	49	24	10	2	0	1	0	0	0	0	4	0	1	5	3	2	0	1	0	1	1	0	70	76	51	58	74	238	62	62	48	158	218	218	0
ASV1552	0	1	0	0	0	0	0	0	0	0	0	0	3	6	4	1	0	0	0	0	0	0	0	0	0	0	0	0	0	0	0	0	0	2	0	0	7	49	6	9	17	66	0	23	1	25	13	13	0
ASV1259	0	0	0	0	0	0	0	0	0	0	0	0	0	4	3	3	5	1	0	0	0	0	0	0	0	0	0	0	1	0	0	0	0	0	0	0	1	57	1	87	13	21	0	11	0	68	30	30	0
ASV385	0	0	0	0	0	0	0	0	0	0	0	0	1	11	2	2	5	0	0	0	0	0	0	0	1	1	2	0	1	1	0	1	0	0	0	0	216	25	104	203	149	114	19	190	96	74	98	98	0
ASV2389	0	0	0	0	0	0	0	0	0	0	0	0	0	0	0	1	3	0	0	0	0	0	0	0	0	0	0	0	0	1	0	0	0	0	0	0	0	0	0	26	34	13	0	0	0	12	23	23	0
ASV1310	0	0	0	0	0	0	0	0	0	0	0	0	1	0	2	1	5	0	0	0	0	0	0	0	0	0	0	0	0	1	0	0	0	0	1	0	11	1	4	51	47	17	0	8	0	36	46	46	0
ASV324	0	0	0	0	0	0	0	0	0	0	0	0	0	24	10	20	25	2	0	1	0	0	0	0	0	1	0	1	0	1	0	0	0	0	0	0	72	132	105	178	151	112	10	282	186	94	106	106	0
ASV2974	0	0	0	0	0	0	0	0	0	0	0	0	0	0	0	0	0	0	0	0	0	0	0	0	0	0	0	0	0	0	0	0	0	0	0	0	0	0	0	9	10	18	0	0	0	3	29	29	0
ASV1105	0	0	0	0	0	0	0	0	0	0	0	0	0	0	0	0	0	0	0	0	0	0	0	0	2	0	0	0	0	0	0	0	0	0	0	0	71	3	37	5	3	70	20	56	22	5	48	48	4
ASV147	0	0	3	0	1	0	0	0	0	1	0	0	26	40	49	21	23	2	0	0	0	0	0	0	1	1	1	1	0	4	0	2	0	0	1	0	377	293	207	599	252	185	119	592	452	214	127	127	2
ASV1392	0	0	0	0	0	0	0	0	0	0	0	0	0	0	1	5	3	0	0	0	0	0	0	0	1	0	0	3	0	0	0	0	0	0	0	0	14	115	6	20	16	9	1	44	16	12	14	14	1
ASV2850	0	0	0	0	0	0	0	0	0	0	0	0	0	0	0	1	0	0	0	0	0	0	0	0	0	0	0	0	0	0	0	0	0	0	0	0	0	40	2	8	4	0	0	34	1	2	6	6	0
ASV1561	0	0	0	1	0	0	0	0	0	0	0	0	0	6	1	11	5	0	0	0	0	1	0	0	0	0	0	0	0	0	0	0	0	0	2	0	1	14	8	15	13	68	1	4	0	46	26	26	0
ASV578	0	0	0	0	0	0	0	0	0	0	0	0	2	3	1	4	6	0	0	0	0	0	0	0	0	9	0	0	0	1	0	0	0	1	0	0	44	44	24	170	96	64	50	108	78	63	62	62	0
ASV2945	0	0	0	0	0	0	0	0	0	0	0	0	0	3	0	0	0	0	0	0	0	0	0	0	0	0	0	0	0	0	0	0	0	0	0	0	17	0	0	2	5	10	0	0	0	15	23	23	1
ASV1148	0	0	0	0	0	0	0	0	0	0	0	0	0	0	0	0	8	0	0	0	0	0	0	0	0	0	0	3	0	1	1	0	0	0	2	0	0	0	0	121	83	27	0	0	0	41	41	41	0
ASV130	0	0	1	1	0	0	0	0	0	2	1	0	101	248	126	131	85	17	0	2	0	0	0	0	13	3	2	10	6	6	0	13	6	3	0	0	119	212	142	295	161	243	181	154	46	565	617	617	36
ASV1815	0	0	0	0	0	0	0	0	0	0	0	0	4	6	2	8	5	0	0	0	0	0	0	0	0	0	1	2	0	0	0	0	0	0	0	0	0	1	4	30	7	16	19	3	0	39	29	29	1
ASV1179	0	0	0	0	0	0	0	0	0	0	0	0	0	9	3	0	0	0	0	0	0	0	0	0	1	2	2	0	0	0	0	0	1	0	0	1	53	1	127	0	0	1	55	47	36	3	1	1	4
ASV237	0	0	0	0	0	0	0	0	0	0	0	0	3	16	9	6	3	0	0	0	0	0	0	0	0	2	1	0	9	5	1	0	0	0	0	2	34	8	60	114	72	205	191	93	21	172	640	640	1
ASV175	0	0	0	0	0	0	0	1	0	0	0	0	4	16	18	1	6	0	0	0	0	1	0	0	3	19	4	2	3	4	0	0	1	0	0	1	119	29	715	54	90	747	209	330	157	81	210	210	3
ASV772	0	1	0	0	0	0	0	1	0	0	0	0	1	18	4	0	0	0	0	0	0	0	0	0	2	1	2	0	0	0	0	0	0	0	0	0	67	10	198	3	2	5	79	135	66	3	3	3	3
ASV189	0	0	0	0	0	0	0	0	0	0	0	0	13	16	22	7	0	0	0	0	0	0	0	0	8	1	1	2	15	0	0	4	0	0	0	0	163	34	143	201	112	280	617	110	31	123	451	451	1
ASV6015	0	0	0	0	0	0	0	0	0	0	0	0	0	0	0	0	0	0	0	0	0	0	0	0	0	0	0	0	0	0	0	0	0	0	0	0	0	4	6	1	2	7	0	0	0	0	0	0	0
ASV7977	0	0	0	0	0	0	0	0	0	0	0	0	1	0	0	0	0	0	0	0	0	0	0	0	0	0	0	0	0	0	0	0	0	0	0	0	0	1	1	0	0	1	0	0	0	0	0	0	0
ASV5510	0	0	0	0	0	0	0	0	0	0	0	0	0	0	0	0	0	0	0	0	0	0	0	0	0	0	0	0	0	0	0	0	0	0	0	0	0	21	0	0	0	2	0	0	1	0	0	0	0
ASV3083	0	0	0	0	0	0	0	0	0	0	0	0	0	2	0	0	0	0	0	0	0	0	0	0	0	0	0	0	0	0	2	3	0	0	0	0	33	5	2	0	1	0	0	14	28	0	0	0	2
ASV5561	0	0	0	0	0	0	0	0	0	0	0	0	0	2	8	1	0	0	0	0	0	0	0	0	0	0	0	0	0	3	0	1	0	0	0	0	0	0	0	4	4	1	0	0	0	0	1	1	0
ASV1489	0	0	0	0	0	0	0	0	0	0	0	0	1	9	2	3	2	2	0	0	0	0	0	0	2	0	0	2	2	1	0	0	0	2	0	0	0	1	5	100	53	5	0	7	62	8	1	1	0
ASV913	0	0	0	0	0	0	0	0	0	0	0	0	3	7	5	10	9	0	0	0	0	0	0	0	3	0	0	0	0	3	0	0	1	0	0	0	1	5	30	27	47	68	17	32	108	59	36	36	0
ASV2798	0	0	0	0	0	0	0	0	0	0	0	0	0	0	0	1	3	0	0	0	0	0	0	0	0	0	0	0	0	0	0	0	0	0	0	0	0	0	4	6	4	25	0	22	1	4	18	18	0
ASV2947	0	0	0	0	0	0	0	0	0	0	0	0	0	1	0	0	0	0	0	0	0	0	0	0	0	0	0	0	0	0	0	0	0	0	0	0	21	1	7	0	4	0	16	23	26	0	0	0	0
ASV7514	0	0	0	0	0	0	0	0	0	0	0	0	0	0	0	0	0	0	0	0	0	0	0	0	0	0	0	0	0	0	0	0	0	0	0	0	0	0	1	1	0	0	1	3	0	0	1	1	0
ASV1186	0	0	0	0	0	0	0	0	0	0	0	0	0	3	2	1	0	0	0	0	0	0	0	0	0	0	0	0	0	0	0	0	0	0	0	0	46	41	21	21	91	7	10	22	45	14	21	21	0
ASV263	0	0	0	0	0	0	0	0	0	0	0	0	46	85	25	40	50	10	0	0	0	0	0	0	2	0	0	0	1	0	0	1	0	12	0	2	128	4	16	417	458	31	18	103	59	51	242	242	9
ASV508	0	0	0	0	0	0	0	0	0	0	0	0	0	5	4	10	9	0	0	0	0	0	0	0	2	18	0	0	0	3	0	1	0	0	0	0	114	9	100	137	56	69	25	106	138	24	57	57	0
ASV628	0	0	0	0	2	0	0	0	0	0	0	0	16	44	31	11	15	1	0	1	0	0	0	0	0	0	0	2	1	2	0	2	0	0	0	0	104	48	35	24	30	28	77	121	88	42	25	25	1
ASV1856	0	0	0	1	0	0	0	0	0	0	0	0	19	70	20	0	0	0	0	0	0	0	0	0	0	0	0	0	0	0	0	2	0	0	0	0	5	0	7	0	1	0	10	46	18	0	0	0	0
ASV2060	0	0	0	1	0	0	0	0	0	0	0	0	0	0	0	2	0	0	0	0	0	0	0	0	0	0	0	0	0	2	0	0	0	0	0	0	0	0	3	19	34	15	1	3	2	24	32	32	0
ASV2832	0	0	0	0	0	0	0	0	0	0	0	0	0	0	0	0	3	0	0	0	0	0	0	0	0	0	0	0	2	0	0	0	0	1	0	0	0	0	2	42	21	6	0	1	2	12	6	6	0
ASV103	1	0	0	0	0	0	0	0	0	1	0	0	44	202	98	82	117	5	0	0	0	0	0	0	2	1	0	7	12	4	0	3	0	8	0	0	277	324	151	943	764	291	75	509	285	305	343	343	13
ASV2654	0	0	0	0	0	0	0	0	0	0	0	0	0	0	0	1	0	0	0	0	0	0	0	0	0	0	0	0	0	0	0	0	0	0	0	0	0	0	0	20	19	9	0	1	2	10	27	27	0
ASV389	0	0	0	0	0	0	0	0	0	0	0	0	5	19	9	11	13	2	0	0	0	0	0	0	1	12	1	3	2	1	2	5	0	0	0	0	72	49	63	80	79	122	43	85	44	140	258	258	1
ASV2782	0	0	0	0	0	0	0	0	0	0	0	0	0	0	0	0	0	0	0	1	0	0	0	0	0	0	0	2	1	1	0	2	0	3	0	0	0	0	1	44	22	1	4	3	3	6	7	7	0
ASV7222	0	0	0	0	0	0	0	0	0	0	0	0	0	0	0	0	0	0	0	0	0	0	0	0	0	0	0	0	0	1	0	0	0	0	0	0	0	1	0	1	4	0	0	0	1	1	0	0	0
ASV7469	0	0	0	0	0	0	0	0	0	0	0	0	0	0	0	0	0	1	0	0	0	0	0	0	0	0	0	0	0	0	0	0	0	0	0	0	0	0	0	1	0	0	0	1	0	1	2	2	0
ASV7656	0	0	0	0	0	0	0	0	0	0	0	0	0	0	0	0	0	0	0	0	0	0	0	0	0	0	0	0	0	1	0	0	0	0	0	0	0	3	0	1	0	0	1	0	0	1	0	0	0
ASV172	0	0	0	0	0	0	0	0	0	0	0	0	2	0	1	4	9	0	0	0	0	0	0	0	39	2	0	0	8	27	0	13	2	1	2	0	106	190	107	236	105	278	226	260	230	226	477	477	5
ASV3764	0	0	0	0	0	0	0	0	0	0	0	0	1	0	1	0	0	0	0	0	0	0	0	0	0	0	0	0	0	0	0	0	0	0	0	0	22	4	5	0	0	0	0	10	20	0	0	0	0
ASV2666	0	0	0	0	0	0	0	0	0	0	0	0	7	16	0	3	3	2	0	0	0	0	0	0	0	0	0	0	0	0	0	0	0	0	0	0	9	2	0	24	20	6	0	6	4	3	4	4	0
ASV4239	0	0	0	0	0	0	0	0	0	0	0	0	0	0	0	0	1	0	0	0	0	0	0	0	0	0	0	0	0	0	0	0	0	0	0	0	0	22	0	6	2	7	0	1	0	3	1	1	0
ASV6374	0	0	0	0	0	0	0	0	0	0	0	0	0	2	2	1	1	0	0	0	0	0	0	0	0	0	0	0	0	0	0	0	0	0	0	0	0	0	0	0	1	0	10	0	0	0	0	0	0
ASV1274	0	0	0	0	0	0	0	0	0	0	0	0	26	44	30	3	2	0	0	0	0	0	0	0	0	5	0	3	0	0	1	0	1	2	0	0	52	8	18	5	1	2	45	20	11	11	17	17	7
ASV1698	0	0	0	0	0	0	0	0	0	0	0	0	0	3	1	8	10	1	0	0	0	0	0	0	0	0	0	0	1	0	0	0	0	0	0	0	6	0	1	22	39	23	1	8	15	4	38	38	0
ASV1262	0	0	0	0	0	0	0	0	0	0	0	0	0	0	0	0	0	0	0	0	0	0	0	0	0	0	0	0	0	0	0	0	0	0	0	0	88	12	63	0	0	0	60	60	48	0	0	0	4
ASV75	0	0	0	0	0	0	0	1	0	0	0	0	0	1	1	0	1	0	0	0	0	0	0	1	0	0	2	0	0	7	1	0	1	0	0	0	187	83	147	559	705	1390	110	218	104	1681	1347	1347	0
ASV876	0	0	0	0	0	0	0	0	0	0	0	0	0	0	0	0	0	0	0	0	0	0	0	0	0	0	0	0	0	1	0	0	0	0	0	0	2	1	0	21	35	55	0	0	0	40	189	189	0
ASV300	0	0	0	0	0	0	0	0	0	0	0	0	0	0	1	0	0	0	0	0	0	0	0	0	2	1	2	6	0	0	0	1	1	0	0	1	210	34	255	77	50	170	218	274	112	145	138	138	0
ASV310	0	0	0	0	0	0	0	0	0	0	0	0	0	0	0	0	0	0	0	0	0	0	0	0	1	0	0	0	0	0	1	0	0	0	0	0	105	12	137	85	112	251	33	156	74	276	259	259	0
ASV1819	0	0	0	0	0	0	0	0	0	0	0	0	0	0	0	0	0	0	0	0	0	0	0	0	0	0	0	0	0	0	0	0	0	1	0	1	6	0	0	44	14	29	0	8	4	15	42	42	0
ASV3666	0	0	0	0	0	0	0	0	0	0	0	0	0	1	0	0	0	2	0	5	1	2	0	0	0	0	0	0	0	0	0	0	2	2	0	7	13	2	10	0	0	0	16	0	0	0	0	0	0
ASV2187	0	0	0	0	0	0	0	0	0	0	0	0	0	0	0	0	0	0	0	0	0	0	0	0	0	0	0	0	0	6	0	0	0	0	3	1	0	0	0	0	0	0	0	0	0	0	0	0	0
ASV2858	0	0	0	0	0	0	0	0	0	0	0	0	0	0	0	0	0	0	0	0	0	0	0	0	0	0	0	0	0	0	0	0	0	0	2	1	0	0	0	0	0	0	0	0	0	0	0	0	0
ASV3122	0	0	0	0	0	0	0	0	0	0	0	0	0	0	0	0	0	0	1	0	0	0	0	0	0	0	0	0	0	0	0	0	0	0	0	0	0	0	0	0	1	0	0	0	0	0	0	0	0
ASV5098	0	0	0	0	0	0	0	0	0	0	0	0	0	0	0	0	0	0	1	3	28	0	0	0	0	1	0	0	0	0	0	0	0	0	0	0	0	0	0	0	0	0	0	0	0	0	0	0	0
ASV2052	0	0	0	0	0	0	0	0	0	0	0	0	0	1	1	0	0	0	9	12	119	0	1	0	0	0	0	0	0	20	0	0	0	0	0	0	0	0	0	0	0	0	0	0	0	0	0	0	1
ASV2388	0	0	0	0	0	0	0	0	0	0	0	0	0	0	2	0	0	0	2	0	131	0	0	0	0	0	0	0	0	2	0	0	0	0	0	0	0	0	0	0	0	0	0	0	0	0	0	0	0
ASV1946	0	0	0	0	0	0	0	0	0	0	0	0	0	1	0	0	0	0	21	75	82	0	0	0	0	0	0	0	0	7	0	0	0	0	0	0	0	0	0	0	0	0	0	0	0	0	0	0	0
ASV3002	0	0	0	0	0	0	0	0	0	0	0	0	0	1	0	0	0	0	3	11	75	0	0	0	0	0	0	0	0	3	0	0	0	0	0	0	0	0	0	0	0	0	0	0	0	0	0	0	0
ASV7088	0	0	0	0	0	0	0	0	0	0	0	0	0	0	0	0	0	0	0	0	0	0	0	0	0	0	0	0	0	0	0	0	0	1	0	0	0	0	0	0	0	0	0	0	0	0	0	0	0
ASV6091	0	0	0	0	0	0	0	0	0	0	0	0	0	0	0	0	0	0	0	0	0	0	0	0	0	0	0	4	0	0	0	3	1	0	1	1	1	0	0	0	0	0	0	0	0	0	0	0	0
ASV309	0	0	0	0	0	0	0	0	0	0	0	0	1	1	2	0	0	0	1265	182	302	0	0	0	0	0	0	0	0	0	0	0	0	0	0	0	0	0	0	1	0	0	0	1	0	0	0	0	1
ASV354	0	0	1	0	0	0	0	0	0	0	0	0	1	1	4	0	0	0	1025	192	304	0	0	0	0	0	0	0	0	0	0	0	0	0	0	0	0	0	1	0	0	0	0	0	1	0	0	0	0
ASV1880	0	0	0	0	0	0	0	0	0	0	0	0	0	0	0	0	0	0	77	26	92	0	0	0	0	0	0	0	0	0	0	0	0	0	0	0	0	0	0	0	0	0	0	0	0	0	0	0	0
ASV697	0	0	0	1	0	0	0	0	0	0	0	0	0	0	0	0	0	0	0	0	0	0	0	0	0	0	0	0	0	0	0	0	1	0	0	0	0	0	0	0	0	0	0	0	0	0	0	0	0
ASV1216	0	0	0	0	0	0	0	0	0	0	0	0	0	0	0	0	0	0	0	0	0	0	0	0	0	0	0	0	0	0	0	0	0	0	0	0	0	0	0	0	0	0	0	0	0	0	0	0	0
ASV654	0	0	0	0	0	0	0	0	0	0	0	0	0	0	0	0	0	0	2	0	0	0	0	0	0	0	0	0	0	0	0	0	0	2	0	0	0	0	0	0	0	0	0	0	0	0	0	0	0
ASV987	0	0	0	0	0	0	0	0	0	0	0	0	0	0	0	0	0	0	6	0	0	0	0	0	0	0	0	0	0	0	0	0	0	0	2	0	0	1	0	0	0	0	0	0	0	0	0	0	0
ASV2552	0	0	0	0	0	0	0	0	0	0	0	0	0	0	0	0	0	0	0	0	0	0	0	0	0	0	0	0	0	0	0	0	0	0	0	0	0	0	0	0	0	0	0	0	0	0	0	0	0
ASV1606	0	0	0	0	0	0	0	0	0	0	0	0	0	0	0	0	0	0	6	6	0	0	0	0	0	0	0	0	0	0	1	5	1	0	0	1	0	0	1	1	0	0	0	0	0	1	0	0	0
ASV1352	0	0	0	0	0	0	0	0	0	0	0	0	0	0	0	0	0	0	0	0	1	0	0	0	0	3	0	0	0	1	3	4	4	1	0	1	0	0	7	0	0	0	0	0	0	1	0	0	1
ASV1139	0	0	0	0	0	0	0	0	0	0	0	0	0	0	0	0	0	0	2	0	0	0	0	1	0	10	0	0	0	0	2	2	1	2	2	2	1	1	1	0	0	0	4	0	0	6	0	0	3
ASV2097	0	0	0	0	0	0	0	0	0	0	0	0	0	0	1	0	0	0	47	9	107	0	0	0	0	0	0	0	0	0	0	0	0	0	0	0	0	0	0	0	0	0	0	0	0	0	0	0	0
ASV1480	0	0	0	0	0	0	0	0	0	0	0	0	0	1	1	0	0	0	62	55	153	0	0	0	0	0	0	0	0	0	0	0	0	0	0	0	0	0	0	0	0	0	0	0	0	0	0	0	0
ASV651	0	0	0	0	0	0	0	0	0	0	0	0	0	0	5	1	0	0	117	78	564	0	1	0	1	0	0	0	0	0	0	0	0	0	0	0	0	0	0	0	0	0	0	0	0	0	0	0	0
ASV3822	0	0	0	0	0	0	0	0	0	0	0	0	0	0	1	0	0	0	4	11	44	0	0	0	0	0	0	0	0	1	0	0	0	0	0	0	0	0	0	0	0	0	0	0	0	0	0	0	0
ASV564	0	0	0	0	0	0	0	0	0	0	0	0	1	0	0	0	0	0	612	85	203	2	0	0	0	0	0	1	0	0	0	1	0	0	0	0	0	0	0	0	0	0	0	1	1	0	0	0	0
ASV457	0	0	0	0	0	0	0	0	0	0	0	0	0	2	1	0	0	0	336	144	279	0	0	0	0	1	0	2	0	0	0	8	0	0	0	0	0	0	0	1	0	0	0	0	0	0	0	0	1
ASV1199	0	0	0	0	0	0	0	0	0	0	0	0	0	0	0	0	0	0	0	0	0	0	0	0	0	0	0	0	0	0	4	15	1	0	2	0	0	0	0	0	0	0	0	0	0	0	0	0	0
ASV1664	0	0	0	0	0	0	0	0	0	0	0	0	0	0	0	0	0	0	0	1	1	0	0	0	0	0	0	0	0	0	6	6	0	1	2	0	0	0	0	0	0	0	0	0	0	0	0	0	0
ASV599	0	0	0	0	0	0	0	0	1	0	0	0	0	0	1	0	0	0	17	0	0	0	0	0	0	0	0	0	0	0	0	0	3	0	0	0	0	0	0	0	0	0	0	0	0	0	0	0	0
ASV1048	0	0	0	0	0	0	0	0	0	0	0	0	0	0	0	0	0	0	0	0	0	0	0	0	0	0	0	0	0	0	0	1	0	0	0	0	0	0	0	0	0	0	0	0	0	0	0	0	0
ASV2418	0	0	0	0	0	0	0	0	0	0	0	0	0	0	1	0	0	0	19	31	81	1	0	0	0	0	0	0	0	0	0	0	0	1	0	0	0	0	0	0	0	0	0	0	0	0	0	0	0
ASV6832	0	0	0	0	0	0	0	0	0	0	0	0	0	0	0	0	0	0	0	0	0	0	0	0	0	0	0	0	0	0	0	1	2	0	1	0	0	2	0	0	0	0	0	0	0	0	0	0	0
ASV4870	0	0	0	0	0	0	0	0	0	0	0	0	0	0	0	0	0	0	0	0	0	0	0	0	0	5	0	0	0	0	0	8	8	8	0	0	0	0	0	0	2	0	0	0	0	2	0	0	0
ASV3177	0	0	0	0	0	0	0	0	0	0	0	0	0	0	0	0	0	0	0	0	0	0	0	0	2	1	0	0	0	1	0	23	17	37	0	1	0	1	0	0	0	0	0	0	0	1	0	0	1
ASV5428	0	0	0	0	0	0	0	0	0	0	0	0	0	0	0	0	0	0	0	0	0	0	0	0	0	0	0	0	0	0	0	11	7	9	0	1	0	0	0	0	0	0	0	0	0	0	0	0	0
ASV6284	0	0	0	0	0	0	0	0	0	0	0	0	0	0	0	0	0	0	0	0	0	0	0	0	2	1	0	1	0	0	0	4	0	9	0	0	0	0	0	0	0	0	0	0	0	0	0	0	0
ASV5110	0	0	0	0	0	0	0	0	0	0	0	0	0	0	0	0	0	0	0	0	0	0	0	0	0	0	0	0	0	0	2	1	0	2	0	0	0	0	0	1	0	0	0	0	0	0	0	0	0
ASV4219	0	0	0	0	0	0	0	0	0	0	0	0	0	0	0	0	0	0	0	0	0	0	0	0	1	0	0	1	0	0	5	1	0	4	1	0	0	0	0	4	0	0	0	0	0	0	0	0	3
ASV2936	0	0	0	0	0	0	0	0	0	0	0	0	0	0	0	0	0	0	0	0	0	0	0	0	0	0	1	0	0	0	4	0	0	80	0	0	3	0	0	0	0	0	0	0	0	0	0	0	0
ASV4216	0	0	0	0	0	0	0	0	0	0	0	0	0	0	0	0	0	0	0	0	0	0	0	0	4	3	0	2	1	0	1	19	0	12	0	0	0	0	0	0	0	0	0	3	0	0	0	0	3
ASV4923	0	0	0	0	0	0	0	0	0	0	0	0	0	0	0	0	0	0	0	0	0	0	2	0	1	0	0	0	0	0	0	21	2	9	0	0	0	0	0	0	0	0	0	0	0	0	0	0	0
ASV3333	0	0	0	0	0	0	0	0	0	0	0	0	0	0	0	0	0	0	0	0	0	0	0	0	6	15	0	0	0	1	0	34	3	8	0	1	0	0	0	0	0	0	0	0	0	0	0	0	3
ASV3794	0	0	0	0	0	0	0	0	0	0	0	0	0	0	0	0	0	0	0	0	0	0	0	0	2	0	0	0	0	0	0	9	15	27	0	0	0	0	0	0	0	0	0	8	0	0	0	0	0
ASV2329	0	0	0	0	0	0	1	0	0	0	0	0	0	0	0	0	0	0	0	0	0	0	0	0	3	3	0	0	1	1	0	41	15	75	0	0	0	0	0	0	0	0	0	0	0	0	0	0	2
ASV7646	0	0	0	0	0	0	0	0	0	0	0	0	0	0	0	0	0	0	0	0	0	0	0	0	1	0	0	0	0	0	0	2	0	0	0	0	0	0	0	0	0	0	0	0	0	0	0	0	0
ASV2588	0	0	0	0	0	0	0	0	0	0	0	0	0	0	0	0	0	0	0	0	0	0	0	0	5	0	0	0	0	0	0	66	20	23	1	1	0	0	0	0	0	0	0	0	0	0	0	0	0
ASV4928	0	0	0	0	0	0	0	0	0	0	0	0	0	0	0	0	0	0	0	0	0	0	0	0	0	1	0	1	1	1	1	9	10	6	0	0	0	0	0	1	0	0	0	0	0	0	0	0	0
ASV4751	0	0	0	0	0	0	0	0	0	0	0	0	0	0	0	0	0	0	0	0	0	0	0	0	0	0	4	3	0	1	4	0	2	0	0	0	0	0	0	0	0	0	0	0	0	1	0	0	0
ASV6476	0	0	0	0	0	0	0	0	0	0	0	0	0	0	0	0	0	0	0	0	0	0	0	0	0	2	1	2	0	0	0	3	6	1	1	0	0	0	0	0	0	0	0	0	0	0	0	0	0
ASV5730	0	0	0	0	0	0	0	0	0	0	0	0	0	0	0	0	0	0	0	0	0	0	0	0	1	0	0	0	0	0	2	0	0	1	0	0	1	0	0	0	0	0	0	0	0	0	0	0	4
ASV109	0	0	1	0	0	0	0	0	0	0	0	0	0	0	0	0	0	0	0	0	0	1	0	0	20	11	22	42	25	27	43	125	250	331	15	2	122	4	13	14	13	2	0	17	17	1	0	0	35
ASV125	0	1	0	0	0	1	0	0	0	0	0	0	0	0	0	0	0	0	0	1	1	0	0	0	2	1	5	6	2	1	24	83	100	125	20	5	34	2	1	3	5	1	0	1	6	0	0	0	0
ASV2860	0	0	0	0	0	0	0	0	0	0	0	0	0	0	0	0	0	0	0	0	0	0	0	0	0	0	0	0	0	0	0	0	0	0	0	0	0	0	0	0	0	0	0	0	0	0	0	0	0
ASV2345	0	0	0	0	0	0	0	0	0	0	0	0	0	0	0	0	0	0	0	0	0	0	0	0	0	0	0	0	0	0	1	3	2	4	5	0	0	0	0	0	0	0	0	0	0	0	0	0	0
ASV1627	0	0	0	0	0	0	0	0	0	0	0	0	0	0	0	0	0	0	1	0	0	0	0	0	2	2	7	14	1	1	12	46	58	18	36	3	10	0	0	0	0	0	0	1	2	0	0	0	1
ASV555	0	0	0	0	0	0	0	0	0	0	0	0	0	0	0	0	0	0	0	0	0	0	0	0	12	11	10	38	9	14	26	107	196	81	42	13	23	0	0	6	3	0	0	25	6	3	0	0	33
ASV5744	0	0	0	0	0	0	0	0	0	0	0	0	0	0	0	0	0	0	0	0	0	0	0	0	0	0	0	0	0	0	1	0	0	0	3	6	0	0	0	0	0	0	0	0	0	0	0	0	0
ASV5506	0	0	0	0	0	0	0	0	0	0	0	0	0	0	0	0	0	0	0	0	0	0	0	0	0	0	0	0	0	0	2	2	2	0	2	0	7	0	0	0	0	0	0	0	0	0	0	0	0
ASV4039	0	0	0	0	0	0	0	0	0	0	0	0	0	0	0	0	0	0	0	0	0	0	0	0	0	0	0	0	0	5	0	0	0	0	0	0	0	0	1	0	0	0	0	0	0	0	0	0	0
ASV763	0	0	0	0	0	0	0	0	0	0	0	0	0	0	0	0	0	0	0	0	0	0	0	0	0	0	0	0	0	0	2	6	7	12	5	0	9	0	0	0	0	0	0	3	0	0	0	0	0
ASV2219	0	0	0	0	0	0	0	0	0	0	0	0	0	0	0	0	0	0	0	0	0	0	0	0	0	0	0	0	0	0	4	2	1	4	0	0	0	0	0	0	0	0	0	0	0	0	0	0	0
ASV1064	0	0	0	0	0	0	0	0	0	0	0	0	0	0	0	0	0	0	0	0	0	0	0	0	0	0	1	5	0	0	10	11	16	9	7	5	5	1	0	0	0	0	0	0	0	0	0	0	0
ASV238	0	0	1	0	0	0	1	0	0	1	0	0	0	0	0	0	0	0	0	0	1	0	0	0	9	20	8	19	6	43	61	208	230	389	121	10	85	6	3	4	2	0	1	6	3	35	0	0	14
ASV292	0	0	1	0	0	0	0	0	0	0	0	0	1	0	0	0	1	0	0	0	0	0	0	0	0	2	1	0	3	0	2	10	18	18	12	15	131	1	0	0	15	0	0	1	0	0	0	0	0
ASV5366	0	0	0	0	0	0	0	0	0	0	0	0	0	0	0	0	0	0	0	0	0	0	0	0	0	0	0	0	0	0	1	2	1	0	0	0	3	0	0	0	1	0	0	0	0	0	0	0	0
ASV5210	0	0	0	0	0	0	3	2	9	0	0	0	1	2	6	0	0	0	0	0	0	0	0	0	0	0	0	0	0	0	1	0	2	0	0	0	0	0	0	0	0	0	0	0	0	0	0	0	0
ASV5663	0	0	0	0	0	0	0	0	0	0	0	0	0	0	0	0	0	0	0	0	0	0	0	0	0	0	0	0	0	0	0	1	3	0	0	0	0	0	0	0	0	0	0	0	0	0	0	0	0
ASV3675	0	0	0	0	0	0	0	0	0	0	0	0	0	0	0	0	0	0	0	0	0	0	0	0	0	0	0	8	1	1	0	1	0	0	0	0	25	0	0	1	17	0	0	0	0	0	0	0	7
ASV4246	0	0	0	0	0	0	0	0	0	0	0	0	0	0	0	0	1	0	0	0	0	0	0	0	0	1	0	3	0	0	0	0	0	0	0	0	27	0	0	1	8	0	0	0	0	0	0	0	0
ASV6376	0	0	0	0	0	0	0	0	0	0	0	0	0	0	0	2	1	0	0	1	0	0	0	0	0	0	0	0	0	0	0	0	0	0	0	0	0	2	1	0	0	0	0	0	0	1	0	0	0
ASV5415	0	0	0	0	0	0	0	0	0	0	0	0	0	0	0	0	0	0	0	0	0	0	0	0	4	2	5	1	3	0	0	0	0	0	0	0	0	0	0	0	0	0	0	0	0	0	0	0	3
ASV1462	0	3	0	0	0	0	0	0	0	0	0	0	12	153	33	7	7	1	0	3	1	0	0	0	0	0	0	0	0	0	0	0	0	0	0	0	7	15	4	3	3	0	0	6	0	1	4	4	0
ASV4692	0	0	0	0	0	0	0	0	0	0	0	0	2	18	4	2	8	2	0	0	0	0	0	0	0	0	0	0	0	0	0	0	0	0	0	0	0	4	0	0	0	0	0	0	0	0	0	0	0
ASV6269	0	0	0	0	0	0	0	0	0	0	0	0	1	2	0	3	6	5	0	0	0	0	0	0	0	0	0	0	0	0	0	0	0	0	0	0	0	0	0	0	0	0	0	0	0	1	0	0	0
ASV6916	0	0	0	0	0	0	0	0	0	0	0	0	1	1	0	0	2	0	0	0	0	0	0	0	0	0	1	0	0	0	0	0	0	0	0	0	0	0	0	0	0	0	0	0	0	0	0	0	0
ASV4803	0	0	0	0	0	0	0	0	0	0	0	0	0	0	0	1	5	0	0	0	0	0	0	0	0	0	0	2	0	2	0	0	0	0	0	0	0	0	0	11	1	0	0	0	0	0	8	8	0
ASV5410	0	0	0	0	0	0	0	0	0	0	0	0	0	1	4	1	0	1	0	0	0	0	0	0	1	0	0	1	0	1	0	0	0	0	0	0	0	0	4	2	1	0	0	0	6	0	0	0	3
ASV2888	0	0	0	0	0	0	0	0	0	0	0	0	11	7	5	8	15	6	0	0	0	0	0	0	0	0	0	0	0	0	0	0	0	0	0	0	0	1	1	5	16	0	0	2	7	3	3	3	0
ASV5488	0	0	0	0	0	0	0	0	0	0	0	0	0	1	1	1	1	0	0	0	0	0	0	0	0	0	0	0	0	0	0	0	0	0	0	0	0	4	0	0	4	0	0	5	0	0	5	5	0
ASV335	0	0	0	0	0	0	0	0	0	0	0	0	1	26	27	25	22	1	0	1	0	0	0	0	11	15	1	12	33	11	0	0	0	3	1	0	248	0	67	408	159	9	35	137	199	58	32	32	12
ASV1784	0	0	0	0	0	0	0	0	0	0	0	0	0	0	0	0	2	0	0	0	0	0	0	0	5	4	29	4	3	16	0	0	0	0	0	0	0	0	2	0	0	0	0	0	7	0	0	0	12
ASV4155	1	1	1	0	0	0	0	0	0	0	0	0	2	9	12	2	3	1	0	0	0	0	0	0	0	0	0	0	0	0	0	0	0	0	0	0	0	0	0	2	16	0	0	0	0	0	0	0	0
ASV3279	0	0	1	1	0	0	0	0	0	0	0	0	18	8	13	4	7	1	0	1	0	0	0	0	0	0	0	0	0	0	0	0	0	0	0	0	0	0	0	3	15	0	0	1	0	2	2	2	0
ASV4150	3	0	1	0	0	0	0	0	0	0	0	0	11	13	11	2	5	1	0	0	0	0	0	0	0	0	0	0	0	0	0	0	0	0	0	0	0	0	0	1	1	0	0	0	0	0	0	0	0
ASV3387	0	0	2	0	0	0	0	0	0	0	0	0	43	11	14	0	0	0	0	0	0	0	0	0	0	0	0	0	0	0	0	0	0	0	0	0	0	0	0	0	2	0	0	4	0	0	0	0	0
ASV2968	0	0	0	0	0	0	0	0	0	0	0	0	0	0	0	0	0	0	0	0	0	0	0	0	2	11	12	7	2	6	0	0	0	0	0	0	1	0	5	0	0	0	0	0	2	0	4	4	12
ASV3793	0	0	0	0	0	0	0	0	0	0	0	0	0	0	0	0	0	0	0	0	0	0	0	0	4	11	1	6	2	0	0	0	0	0	0	0	0	0	0	3	0	0	0	1	0	0	0	0	18
ASV2419	0	0	0	0	0	0	0	0	0	0	0	0	0	0	0	1	0	0	0	0	0	0	0	0	34	6	6	0	0	1	0	0	0	0	0	0	0	0	0	0	0	0	0	1	0	0	0	0	25
ASV7481	0	0	0	0	0	0	0	0	0	0	0	0	0	0	0	0	0	0	0	0	0	0	0	0	1	2	1	0	0	0	0	0	0	0	0	0	0	0	0	0	0	0	0	0	0	0	0	0	0
ASV621	1	0	2	0	1	0	0	0	0	0	0	0	10	33	19	10	26	10	0	0	0	0	0	0	1	1	0	0	2	0	0	0	0	2	1	0	29	3	55	56	135	20	5	7	103	43	82	82	0
ASV7629	0	0	0	0	0	0	0	0	0	0	0	0	0	0	1	0	0	0	0	0	0	0	0	0	1	0	0	0	1	0	0	0	0	0	0	0	0	0	0	0	1	0	1	0	0	0	0	0	0
ASV83	0	0	0	0	0	0	0	0	0	1	0	0	0	0	0	0	0	0	0	6	1	0	0	0	635	685	365	744	749	528	1	0	0	3	0	1	76	1	1	35	18	0	8	18	23	3	16	16	907
ASV7643	0	0	0	0	0	0	0	0	0	0	0	0	0	0	0	0	0	0	0	0	0	0	0	0	1	0	0	0	0	2	0	0	0	0	0	0	0	0	0	0	0	0	0	0	0	0	0	0	0
ASV2287	0	0	0	0	0	0	0	0	0	0	0	0	0	0	0	0	0	0	0	1	0	0	0	0	0	0	0	0	0	0	1	0	0	0	0	0	0	0	0	44	32	1	0	0	0	21	23	23	0
ASV1044	0	0	0	0	0	0	0	0	0	0	0	0	1	0	1	8	13	5	0	0	0	0	0	0	3	8	1	6	15	4	0	0	0	2	0	0	0	115	0	71	44	4	0	92	9	7	6	6	5
ASV5392	0	1	0	0	0	0	0	0	0	0	0	0	0	1	0	1	1	1	0	0	0	0	0	0	1	0	0	0	1	2	0	0	0	0	0	0	0	1	0	0	2	0	0	2	0	1	0	0	3
ASV2737	0	1	0	0	0	0	0	0	0	0	0	0	14	5	5	6	7	0	0	0	0	0	0	0	8	6	4	1	1	4	1	1	0	2	0	0	0	0	4	2	2	0	6	8	4	6	0	0	4
ASV2465	0	0	0	0	0	0	0	0	0	0	0	0	3	3	1	1	4	1	0	0	0	0	0	0	2	1	0	3	0	0	0	0	0	1	0	0	0	3	0	7	9	14	0	0	0	8	29	29	0
ASV4798	0	0	0	0	0	0	0	0	0	0	0	0	1	5	2	15	4	8	0	0	0	0	0	0	0	0	0	0	0	0	0	0	0	0	0	0	0	0	0	0	0	2	0	0	0	1	0	0	0
ASV214	0	1	0	0	1	0	0	0	0	1	0	0	18	20	14	40	40	5	0	5	0	0	0	0	107	150	45	45	149	321	0	8	4	42	1	0	52	64	54	39	71	16	24	83	76	12	18	18	196
ASV28	20	23	15	14	10	1	0	3	1	1	0	0	484	1195	606	528	951	76	0	0	0	1	0	0	30	68	8	17	15	26	0	22	1	13	3	2	1203	1724	1340	568	505	338	3066	1573	1142	866	725	725	33
ASV1026	0	0	0	0	1	0	0	0	0	0	0	0	11	29	14	7	40	4	0	0	0	0	0	0	1	4	1	0	4	6	0	0	0	0	0	0	4	128	6	6	21	7	11	21	22	21	26	26	8
ASV27	12	18	18	12	9	1	0	0	0	3	0	0	149	348	292	1076	2137	133	1	0	3	2	1	0	12	26	4	77	61	65	1	4	16	14	10	25	148	446	563	1167	836	761	169	683	360	3311	2282	2282	7
ASV60	21	22	20	11	4	0	0	0	0	3	0	0	2024	478	323	383	783	103	0	5	0	0	0	1	314	595	311	33	70	442	2	313	46	217	3	5	83	179	88	68	65	43	275	109	78	82	89	89	343
ASV588	1	0	0	0	0	0	0	0	0	1	0	0	0	1	0	44	27	7	0	0	0	0	0	0	0	0	0	0	0	0	0	0	0	0	0	0	0	0	0	30	45	45	1	4	0	241	213	213	0
ASV4964	0	0	0	0	0	0	0	0	0	0	0	0	1	1	0	8	6	2	0	0	0	0	0	0	0	0	0	0	0	0	0	0	0	0	0	0	0	0	0	1	0	0	0	0	0	9	3	3	0
ASV106	0	0	3	0	1	0	0	2	0	1	0	0	38	127	23	15	6	7	0	0	0	0	0	0	40	21	4	5	11	7	0	7	0	1	1	1	193	727	685	270	169	155	527	678	382	209	423	423	22
ASV8206	0	0	0	0	0	0	0	0	0	0	0	0	0	0	0	0	0	0	0	0	0	0	0	0	1	0	0	0	0	0	0	0	0	0	0	0	0	0	0	0	0	0	0	0	0	0	0	0	0
ASV6692	0	0	0	0	0	0	0	0	0	0	0	0	0	0	0	0	0	0	0	0	0	0	0	0	0	0	0	1	0	0	0	0	1	1	0	0	0	0	0	0	0	0	0	10	1	0	0	0	0
ASV7676	0	0	0	0	0	0	0	0	0	0	0	0	0	0	0	0	0	0	0	0	0	0	0	0	0	0	0	0	0	0	0	0	0	0	0	0	0	0	0	0	0	0	0	0	0	0	0	0	0
ASV2831	0	0	0	0	0	0	0	0	0	0	0	0	1	0	0	0	2	0	19	7	8	15	12	19	0	0	0	0	0	0	0	0	1	0	0	0	0	1	0	0	0	0	0	0	0	0	0	0	0
ASV2078	0	0	0	0	0	0	0	0	0	0	0	0	0	0	0	0	0	0	0	0	0	0	0	0	0	0	0	2	0	0	0	0	0	0	0	0	0	0	0	0	0	0	0	0	0	0	0	0	0
ASV4884	0	0	0	0	0	0	0	0	0	0	0	0	0	0	0	0	0	0	0	0	0	0	0	0	0	0	0	0	0	0	0	0	0	0	0	0	0	0	0	0	0	0	0	0	0	0	0	0	0
ASV2986	0	0	0	0	0	0	0	0	0	1	0	0	0	0	0	0	0	0	0	0	0	0	0	0	0	0	0	0	3	0	2	28	14	38	0	1	0	0	0	1	0	0	0	0	2	0	0	0	0
ASV7075	0	0	0	0	0	0	0	0	0	0	0	0	0	0	0	0	0	0	0	0	0	0	0	0	0	0	1	0	0	0	0	0	0	0	0	0	0	1	0	0	0	0	0	0	0	0	0	0	5
ASV4749	0	0	0	0	0	0	0	0	0	0	0	0	0	0	0	0	0	0	0	0	0	0	0	0	1	0	1	0	1	0	0	6	10	0	0	0	0	0	1	1	1	0	0	0	4	0	0	0	3
ASV4432	0	0	0	0	0	0	0	0	0	0	0	0	0	0	0	0	1	0	0	0	0	0	0	0	0	0	1	0	0	0	1	6	6	0	0	1	0	0	0	0	1	0	0	0	7	0	0	0	0
ASV4991	0	0	0	0	0	0	0	0	0	0	0	0	0	0	0	0	0	0	0	0	0	0	0	0	0	0	0	0	0	0	0	2	0	1	1	0	0	3	0	0	0	3	0	0	0	0	0	0	0
ASV5670	0	0	0	0	0	0	0	0	0	0	0	0	0	0	0	0	0	0	0	0	0	0	0	0	0	0	0	0	0	0	0	0	0	0	0	0	0	0	0	0	0	0	0	0	0	0	0	0	0
ASV4316	0	0	0	0	0	0	0	0	0	0	0	0	0	0	0	0	0	0	0	0	0	0	0	0	0	0	0	0	0	0	3	0	0	0	0	0	0	0	0	0	0	0	0	0	0	0	0	0	0
ASV3025	0	0	0	0	0	0	0	0	0	0	0	0	0	0	0	0	0	0	1	0	0	0	0	0	0	0	0	0	0	0	0	1	0	3	0	2	14	0	0	0	1	0	0	0	0	0	0	0	0
ASV2107	0	0	0	0	0	0	0	0	0	0	0	0	0	0	0	0	0	0	0	0	0	0	0	0	0	1	4	17	0	0	6	5	3	8	1	0	0	0	0	1	0	0	0	0	0	0	0	0	0
ASV2062	0	0	0	0	0	0	0	0	0	0	0	0	0	0	0	0	0	0	0	0	0	0	0	0	0	0	0	0	0	0	0	0	0	0	0	0	0	0	0	0	0	0	0	0	0	0	0	0	0
ASV970	0	0	0	0	0	0	0	0	0	0	0	0	0	0	0	0	0	0	0	0	0	0	0	0	6	6	3	15	1	1	10	108	77	33	7	4	20	0	1	4	1	0	7	2	1	3	0	0	0
ASV1093	0	0	0	0	0	0	0	0	0	0	0	0	0	0	0	0	0	0	0	0	0	0	0	0	3	51	2	8	6	38	7	82	23	72	18	2	42	0	0	0	0	0	0	0	0	1	0	0	3
ASV5422	0	0	0	0	0	0	0	0	0	0	0	0	0	0	0	0	0	0	0	0	0	0	0	0	0	2	0	0	0	0	0	10	2	10	3	0	0	0	0	0	0	0	0	0	0	0	0	0	0
ASV4135	0	0	0	0	0	0	0	0	0	0	0	0	0	0	0	0	0	0	0	0	0	0	0	0	1	0	0	0	1	0	8	12	1	0	1	0	0	0	0	0	0	0	0	0	0	0	0	0	0
ASV5644	0	0	0	0	0	0	0	0	0	0	0	0	0	0	0	0	0	0	0	1	0	0	0	0	1	10	0	0	0	4	1	2	2	0	0	0	0	0	0	0	0	0	0	0	0	0	0	0	1
ASV3934	0	0	0	0	0	0	0	0	0	0	0	0	0	0	0	0	0	0	0	0	0	0	0	0	0	0	0	2	0	0	1	17	1	1	24	0	0	0	0	0	0	0	0	0	0	1	0	0	0
ASV2077	0	0	0	0	0	0	0	0	0	0	0	0	0	0	0	0	0	0	0	0	0	0	0	0	1	3	0	3	0	5	10	32	18	9	4	0	10	0	3	0	0	0	0	1	0	1	0	0	1
ASV4747	0	0	0	0	0	0	0	0	0	0	0	0	0	0	0	0	0	0	0	0	0	0	0	0	1	0	1	0	0	0	1	13	12	4	0	1	0	0	0	0	0	0	0	2	0	0	0	0	0
ASV5022	0	0	0	0	0	0	1	0	0	0	0	0	0	0	0	0	0	0	0	0	0	0	0	0	0	0	0	0	0	0	2	19	8	1	1	0	0	0	0	0	0	0	0	0	0	0	0	0	0
ASV526	0	0	0	0	0	0	0	0	0	0	0	0	0	0	0	0	0	0	0	0	0	0	0	0	0	0	0	0	0	0	0	0	0	0	0	4	17	0	0	0	4	0	0	0	0	0	3	3	0
ASV52	1	0	1	0	1	0	0	1	0	0	0	0	0	1	0	1	0	0	13	6	1	1	0	0	0	0	0	1	5	5	2	2	7	2	0	103	9	0	0	0	6	0	35	0	0	0	15	15	0
ASV6968	0	0	0	0	0	0	0	0	0	0	0	0	0	0	0	0	0	0	0	0	0	0	0	0	0	0	0	0	0	0	0	0	0	0	0	0	0	0	0	0	0	0	0	0	0	0	0	0	0
ASV3396	0	0	0	0	0	0	0	0	0	0	0	0	0	0	0	0	0	0	0	0	0	0	0	0	0	0	0	0	0	0	5	0	0	0	0	0	0	0	0	0	0	0	0	0	0	0	0	0	0
ASV286	0	0	0	0	0	0	0	0	0	0	0	0	0	0	0	0	0	0	0	0	0	0	0	0	0	0	0	0	0	0	0	1	0	0	0	4	0	0	0	0	0	0	0	0	0	0	0	0	0
ASV159	0	0	0	0	0	0	0	1	0	0	0	0	0	0	0	0	0	0	1	4	1	1	0	0	2	0	0	12	0	0	0	0	1	0	0	5	0	0	4	6	0	2	0	0	0	0	8	8	0
ASV3857	0	0	0	0	0	0	0	0	0	0	0	0	0	0	0	0	0	0	0	0	0	0	0	0	0	0	0	0	0	0	6	8	2	28	1	0	0	1	6	0	0	0	0	0	0	0	0	0	3
ASV2852	0	0	0	0	0	0	0	0	0	0	0	0	0	0	0	0	0	0	6	0	5	2	1	0	0	0	0	1	0	3	0	0	0	0	0	0	0	0	0	3	0	0	0	0	0	0	0	0	6
ASV1245	0	0	0	0	0	0	0	0	0	0	0	0	0	0	0	0	0	0	0	0	0	0	0	0	0	0	0	0	0	0	0	0	0	0	1	0	0	0	0	0	0	0	0	0	0	1	0	0	0
ASV3362	0	0	0	0	0	0	0	0	0	0	0	0	0	0	0	1	0	0	0	0	0	0	0	0	0	0	1	0	0	0	0	0	0	0	0	0	0	0	0	0	0	0	0	0	0	0	0	0	0
ASV1307	0	0	0	0	0	0	0	0	0	0	0	0	0	0	0	0	0	0	0	0	0	0	0	0	0	0	0	0	0	9	0	0	0	0	0	0	1	2	0	0	0	0	13	0	0	0	0	0	0
ASV3798	0	0	0	0	0	0	0	0	0	0	0	0	0	0	0	0	0	0	0	0	0	0	0	0	0	0	0	0	0	1	0	0	0	0	0	0	0	1	0	0	0	0	0	0	0	0	0	0	0
ASV182	0	0	0	0	0	0	0	0	0	0	0	0	0	1	4	0	0	0	159	278	322	2	1	1	0	0	0	0	4	0	0	0	1	1	0	5	0	1	0	0	2	0	0	0	0	0	0	0	0
ASV619	0	0	0	0	0	0	0	0	0	0	0	0	0	0	0	0	0	0	7	2	1	0	0	0	0	0	0	2	0	0	2	0	0	0	0	0	0	2	0	0	3	0	24	0	0	0	0	0	1
ASV158	0	0	0	0	0	0	0	0	0	1	0	0	0	0	4	0	0	0	21	17	1337	1	0	1	0	1	0	2	0	0	0	0	1	1	0	2	0	0	0	1	0	0	0	0	0	0	0	0	0
ASV1290	0	0	0	0	0	0	0	0	0	0	0	0	1	0	0	0	0	0	15	40	50	0	0	0	0	0	0	0	0	0	0	2	3	0	1	29	0	0	0	0	1	0	0	0	0	0	0	0	0
ASV1339	0	0	0	0	0	0	0	0	0	0	0	0	0	0	0	0	0	0	1	2	55	2	0	6	0	0	0	0	0	0	0	0	0	0	0	0	0	0	0	0	0	0	0	0	0	0	0	0	2
ASV2921	0	0	0	0	0	0	0	0	0	0	0	0	0	0	0	0	0	0	0	0	0	0	0	0	0	0	0	0	0	0	0	0	0	0	0	0	0	0	0	0	0	0	0	0	0	0	0	0	0
ASV211	0	0	0	0	0	0	0	0	0	0	0	0	0	0	0	0	0	0	0	0	1	0	0	0	0	0	1	0	0	1	0	0	0	0	0	1	0	0	0	0	0	0	1	0	0	0	0	0	0
ASV2314	0	0	0	0	0	0	0	0	0	0	0	0	0	0	0	0	0	0	0	0	0	0	0	0	0	0	0	0	0	0	0	0	0	1	0	0	0	0	0	0	0	0	0	0	0	0	0	0	0
ASV807	0	0	0	0	0	0	0	0	0	0	0	0	1	0	0	0	0	0	0	0	0	0	0	0	0	0	0	0	0	0	0	0	0	0	0	0	0	0	0	0	1	0	0	0	0	0	0	0	0
ASV3161	0	0	0	0	0	0	0	0	0	0	0	0	0	0	0	0	0	0	0	0	0	0	0	0	0	0	0	0	0	0	0	0	0	0	0	0	0	0	0	0	0	0	0	0	0	0	0	0	0
ASV3726	0	0	0	0	0	0	0	0	0	0	0	0	0	0	0	0	0	0	5	3	0	0	0	0	0	0	0	3	0	17	0	0	0	0	0	5	0	0	0	0	0	0	0	0	0	1	0	0	0
ASV463	0	0	0	0	0	0	0	0	0	0	0	0	1	0	1	0	0	0	1018	33	45	0	0	0	0	0	0	0	0	6	0	0	0	0	0	0	1	0	0	0	0	0	0	1	0	0	0	0	1
ASV549	0	0	0	0	0	0	0	0	0	0	0	0	0	0	0	0	1	0	0	0	0	0	0	0	0	0	0	0	1	0	0	0	0	0	0	0	0	0	0	0	0	0	0	0	0	0	0	0	0
ASV3271	0	0	0	0	0	0	0	0	0	0	0	0	0	0	0	0	0	0	0	0	0	0	0	0	0	0	0	0	0	0	0	0	0	0	0	0	0	0	0	0	0	0	0	0	0	0	0	0	0
ASV2343	0	0	0	0	0	0	0	0	0	0	0	0	0	0	0	1	0	0	0	0	0	0	0	0	0	0	0	0	0	0	1	13	0	1	2	0	0	0	0	0	0	0	0	0	0	0	0	0	2
ASV405	0	0	0	0	0	0	0	1	1	0	0	0	0	0	0	0	0	0	0	0	1	0	0	0	0	0	0	0	0	0	0	0	0	0	0	3	9	0	0	0	0	0	0	0	0	0	0	0	0
ASV7799	0	0	0	0	0	0	0	0	0	0	0	0	0	0	0	0	1	0	0	0	0	0	0	0	0	0	0	0	0	0	0	0	0	0	0	0	0	0	0	0	0	0	0	0	0	0	0	0	0
ASV821	0	0	0	0	0	0	0	0	0	0	0	0	0	0	2	0	0	0	11	12	387	0	0	0	0	1	0	12	0	0	0	0	1	2	0	4	16	0	0	3	0	0	0	0	0	0	0	0	0
ASV1758	0	0	0	0	0	0	0	0	0	0	0	0	0	0	0	0	0	0	0	0	0	0	0	0	0	0	0	0	0	0	0	0	0	0	0	1	0	0	0	0	0	0	0	0	0	0	0	0	1
ASV2987	0	0	0	0	0	0	0	0	0	0	0	0	1	0	0	0	0	0	9	15	9	1	3	4	0	0	0	0	0	0	0	1	0	0	0	0	0	0	0	0	0	0	0	0	0	0	0	0	0
ASV3975	0	0	0	0	0	0	0	0	0	0	0	0	0	0	0	0	0	0	15	12	3	1	5	4	0	0	0	0	0	0	0	0	0	0	0	0	0	0	0	0	0	0	0	0	0	0	0	0	0
ASV3330	0	0	0	0	0	0	0	0	0	0	0	0	0	0	0	0	0	0	0	0	0	1	0	1	0	0	0	0	0	0	0	0	0	0	1	0	0	0	0	0	0	0	0	0	0	0	0	0	0
ASV1442	0	0	0	0	0	0	0	0	0	0	0	0	0	0	0	0	0	0	0	0	0	0	0	0	0	0	0	0	0	0	0	0	0	0	0	0	0	0	1	0	0	0	0	0	0	0	0	0	3
ASV1078	0	0	0	0	0	0	0	0	0	0	0	0	0	0	0	0	0	0	4	16	9	0	0	0	1	2	0	11	0	0	4	3	0	7	0	4	0	0	0	1	0	0	0	0	0	0	0	0	0
ASV1991	0	0	0	0	0	0	0	0	0	0	0	0	0	0	0	0	0	0	0	0	0	0	0	0	0	0	0	0	0	0	0	0	0	0	0	0	0	0	1	0	0	0	0	0	0	0	0	0	0
ASV4252	0	0	0	0	0	0	0	0	0	0	0	0	0	0	0	0	0	0	0	0	0	1	0	0	0	0	0	0	0	0	0	0	0	0	0	0	0	0	0	0	0	0	0	0	0	0	0	0	0
ASV6810	0	0	0	0	0	0	0	0	0	0	0	0	0	0	0	0	0	0	0	0	0	0	0	0	0	3	0	1	0	0	0	0	0	1	0	0	0	0	0	0	0	0	0	0	0	0	0	0	0
ASV3397	0	0	0	0	0	0	0	0	0	0	0	0	0	0	0	0	0	0	0	0	0	0	0	0	0	0	0	0	0	0	0	2	0	0	0	3	19	0	0	0	0	0	0	0	0	0	0	0	0
ASV2534	0	0	0	0	0	0	0	0	0	0	0	0	0	0	0	0	0	0	0	0	0	0	0	0	0	0	0	0	0	0	0	0	0	0	0	0	0	0	0	0	0	0	0	0	0	0	0	0	0
ASV2784	0	0	0	0	0	0	0	0	0	0	0	0	0	0	0	0	0	0	0	0	0	0	0	0	0	0	0	1	0	0	0	0	0	0	0	0	6	0	0	0	0	0	0	0	0	0	0	0	0
ASV532	0	0	0	0	0	0	0	0	0	0	0	0	0	0	0	0	0	0	0	0	0	0	0	0	0	0	0	0	0	0	0	3	0	0	0	1	18	0	0	0	0	0	0	0	0	0	0	0	0
ASV5657	0	0	0	0	0	0	0	0	0	0	0	0	0	0	0	0	0	0	0	0	0	0	0	0	0	0	0	3	0	0	0	0	0	0	0	0	0	0	2	0	0	0	0	0	0	0	0	0	0
ASV1971	0	0	0	0	0	0	0	0	0	0	0	0	0	0	0	0	0	0	0	0	0	0	0	0	0	0	0	1	0	0	2	1	0	0	0	0	0	0	0	1	0	0	0	0	0	0	0	0	0
ASV6180	0	0	0	0	0	0	0	0	0	0	0	0	0	0	0	0	0	0	0	0	0	0	0	0	0	0	0	1	0	0	0	0	0	0	0	0	0	0	0	0	0	0	0	0	0	0	0	0	0
ASV2466	0	0	0	0	0	0	0	0	0	0	0	0	0	0	0	0	0	0	0	0	0	0	0	1	1	0	0	7	0	2	0	2	0	1	0	0	0	0	3	0	0	0	0	0	0	0	0	0	2
ASV2830	0	0	0	0	0	0	0	0	0	0	0	0	1	0	0	0	0	0	0	0	0	0	0	0	2	0	1	2	0	1	0	0	0	0	0	1	0	0	8	0	0	0	0	0	0	0	0	0	9
ASV3005	0	0	0	0	0	0	0	0	0	0	0	0	0	0	0	0	0	0	0	0	0	0	0	0	1	0	0	10	3	9	0	0	1	2	0	0	7	0	1	2	0	0	4	0	0	0	0	0	2
ASV4254	0	0	0	0	0	0	0	0	0	0	0	0	0	0	0	0	0	0	0	0	0	0	0	1	0	0	0	12	0	0	0	0	0	3	0	0	0	0	18	0	0	0	1	0	0	0	0	0	2
ASV1254	0	0	0	0	0	0	0	0	0	0	0	0	0	0	0	0	0	0	0	0	0	0	0	0	0	0	0	0	0	0	0	0	0	0	0	0	0	0	0	0	1	0	0	0	0	0	0	0	0
ASV452	0	0	0	0	0	0	0	0	0	0	0	0	0	0	0	0	0	0	0	0	1	0	0	0	1	0	0	49	0	2	0	2	4	8	0	0	0	0	6	38	0	0	0	0	0	0	0	0	0
ASV2019	0	0	0	0	0	0	0	0	0	0	0	0	0	0	0	0	0	0	0	0	0	0	0	0	0	0	0	0	0	1	0	0	0	0	0	0	7	1	0	0	0	0	0	0	0	1	0	0	0
ASV918	1	0	0	0	0	0	0	0	1	0	0	0	0	0	0	0	0	0	0	0	0	0	0	0	0	0	0	0	0	0	0	0	0	0	0	0	0	0	0	0	0	106	0	1	0	0	0	0	1
ASV3073	0	0	0	0	0	0	0	0	0	0	0	0	0	0	0	0	0	0	0	0	0	0	0	0	0	0	0	0	0	0	0	2	0	1	0	8	0	1	0	3	0	69	0	0	0	0	0	0	0
ASV216	0	1	0	0	0	0	0	0	0	0	0	0	0	0	1	0	0	0	0	6	6	0	1	0	0	0	0	1	0	0	0	1	0	1	0	5	0	0	0	0	1	6	0	0	0	0	0	0	0
ASV455	0	0	0	0	0	0	0	0	0	0	0	0	0	0	0	0	0	0	5	27	2	0	1	1	0	2	0	3	0	55	0	0	1	0	0	2	1	0	0	0	5	3	0	1	0	0	0	0	0
ASV5288	0	0	0	0	0	0	0	0	0	0	0	0	0	0	0	0	0	0	1	4	0	0	1	0	0	0	0	0	1	0	0	0	0	0	0	3	0	0	0	0	4	0	0	0	0	0	0	0	0
ASV3133	0	0	0	0	0	0	0	0	0	0	0	0	0	0	0	0	0	0	0	0	0	0	2	0	1	0	3	3	0	2	1	33	24	6	0	1	1	0	0	4	0	0	0	0	0	0	0	0	2
ASV4046	0	0	0	0	0	0	0	0	0	0	0	0	0	0	0	0	0	0	0	0	0	0	0	0	0	0	0	0	0	0	0	0	0	0	0	0	0	0	0	0	0	0	0	0	0	0	0	0	0
ASV5661	0	0	0	0	0	0	0	0	0	0	0	0	0	0	0	0	0	0	0	0	0	0	0	0	0	0	0	0	1	1	0	0	0	0	0	0	0	0	0	1	0	0	0	0	0	0	0	0	0
ASV4711	0	0	0	0	0	0	0	0	0	0	0	0	0	0	0	0	0	0	0	0	0	0	0	0	0	0	0	0	0	0	0	0	0	0	0	0	0	0	0	0	0	0	0	0	0	0	0	0	0
ASV4997	0	0	0	0	0	0	0	0	0	0	0	0	0	0	0	0	0	0	0	0	0	0	0	0	0	0	0	0	0	0	0	0	0	0	0	0	0	0	0	0	0	0	0	0	0	0	0	0	0
ASV7101	0	0	0	0	0	0	0	0	0	0	0	0	0	0	0	0	0	0	0	0	0	0	0	0	0	0	0	0	0	0	0	0	0	0	0	0	0	0	0	0	0	0	0	0	0	0	0	0	0
ASV4885	0	0	0	0	0	0	0	0	0	0	0	0	0	0	0	0	0	0	0	0	0	0	0	0	0	0	0	0	0	0	0	0	0	0	0	0	0	0	0	0	0	0	0	0	0	0	0	0	0
ASV4263	0	0	0	0	0	0	0	0	0	0	0	0	0	0	0	0	0	0	0	0	0	0	0	0	0	0	0	0	0	0	0	7	0	1	0	0	0	0	0	0	0	0	0	0	0	0	0	0	0
ASV4593	0	0	0	0	0	0	0	0	0	0	0	0	0	0	0	0	0	0	0	0	0	0	0	0	0	0	0	0	0	0	0	16	0	0	0	0	0	0	0	0	0	0	0	0	0	0	0	0	0
ASV6103	0	0	0	0	0	0	0	0	0	0	0	0	0	0	0	0	0	0	0	0	0	0	0	0	0	0	0	0	0	0	0	1	2	2	0	0	0	0	0	0	0	0	0	0	0	0	0	0	0
ASV6611	0	0	0	0	0	0	0	0	0	0	0	0	0	0	0	0	0	0	0	0	0	0	0	0	0	0	0	0	0	0	0	0	0	0	0	0	0	0	0	0	0	0	0	0	0	0	0	0	0
ASV1119	0	0	0	0	0	0	0	0	0	0	0	0	0	0	0	0	1	1	0	0	0	0	0	0	0	0	0	0	0	1	0	0	0	0	0	0	0	0	0	0	0	0	0	0	0	0	0	0	0
ASV6576	0	0	0	0	0	0	0	0	0	0	0	0	0	0	0	1	0	0	0	0	0	0	0	0	0	0	0	0	0	0	0	0	0	0	0	0	0	0	0	0	0	0	0	0	0	0	0	0	0
ASV583	0	0	0	0	0	0	0	0	0	0	0	0	0	0	0	0	0	1	0	0	0	0	0	0	0	0	0	0	0	0	0	3	2	1	1	0	17	0	0	0	1	0	0	0	0	0	0	0	0
ASV2033	0	0	0	0	0	0	0	0	0	0	0	0	0	0	0	0	1	0	0	0	0	0	0	0	0	0	0	0	0	2	0	0	0	0	0	0	0	0	0	0	0	0	0	0	0	0	0	0	0
ASV2923	0	0	0	0	0	0	0	0	0	0	0	0	0	0	0	0	0	0	0	0	0	0	0	0	0	0	0	0	0	0	0	0	0	0	0	0	0	0	0	0	0	0	0	0	0	0	0	0	0
ASV8067	0	0	0	0	0	0	0	0	0	0	0	0	0	0	0	0	0	0	0	0	0	0	0	0	0	0	0	0	0	0	0	0	0	0	0	0	0	0	0	0	0	0	0	0	0	0	0	0	0
ASV1102	0	0	0	0	0	0	0	0	0	0	0	0	0	0	0	0	0	3	0	0	0	0	0	0	0	0	0	0	0	2	0	0	0	0	0	0	13	0	0	0	0	0	0	0	0	0	0	0	0
ASV3895	0	0	0	0	0	0	0	0	0	0	0	0	0	0	0	0	0	0	0	0	0	0	0	0	0	0	1	0	0	4	0	0	0	0	0	0	0	0	5	0	0	0	0	5	17	0	0	0	0
ASV7824	0	0	0	0	0	0	0	0	0	0	0	0	0	0	0	0	0	0	0	0	0	0	0	0	0	0	1	0	0	1	0	0	0	0	0	0	0	1	2	0	0	0	0	0	0	0	0	0	0
ASV5988	0	0	0	0	0	0	0	0	0	0	0	0	1	0	0	0	0	3	0	0	0	0	0	0	0	0	0	0	0	0	0	1	0	0	0	0	0	0	0	0	0	0	0	0	0	0	0	0	0
ASV7089	0	0	0	0	0	0	0	0	0	0	0	0	0	0	0	0	0	0	0	0	0	0	0	0	0	0	0	0	0	0	0	0	0	1	0	0	0	0	0	0	0	0	0	0	0	0	0	0	0
ASV7114	0	0	0	0	0	0	0	0	0	0	0	0	0	0	0	0	0	0	0	0	0	0	0	0	0	0	0	0	0	0	0	0	0	0	0	0	0	0	0	0	0	0	0	0	0	0	0	0	0
ASV5040	0	0	0	0	0	0	0	0	0	0	0	0	0	0	0	0	0	0	0	0	0	0	0	0	0	0	0	0	0	0	0	0	0	0	0	5	0	0	0	0	0	0	0	0	0	0	0	0	0
ASV7541	0	0	0	0	0	0	0	0	0	0	0	0	0	0	0	0	0	0	0	0	0	0	0	0	0	0	0	0	0	0	0	0	0	0	0	0	0	0	0	0	0	0	0	0	0	0	0	0	0
ASV5229	0	0	0	0	0	0	0	0	0	0	0	0	0	0	0	0	0	0	0	0	0	0	0	0	0	0	0	0	0	0	0	0	0	0	0	0	0	0	0	0	0	0	0	0	0	0	0	0	0
ASV5577	0	0	0	0	0	0	0	0	0	0	0	0	0	0	0	0	0	0	0	0	0	0	0	0	0	0	0	0	0	0	0	0	0	0	0	1	0	0	0	0	0	0	0	0	0	0	0	0	0
ASV6388	0	0	0	0	0	0	0	0	0	0	0	0	0	0	0	0	0	0	0	0	0	0	0	0	2	0	0	0	0	0	1	2	4	4	1	3	0	0	0	0	0	0	0	0	0	0	0	0	0
ASV6112	0	0	0	0	0	0	0	0	0	0	0	0	0	0	0	0	0	0	0	0	0	0	0	0	0	0	0	0	0	0	0	0	0	0	0	0	0	0	0	0	0	0	0	0	1	0	0	0	0
ASV8064	0	0	0	0	0	0	0	0	0	0	0	0	0	0	0	0	0	0	0	0	0	0	0	0	0	0	0	0	0	0	0	0	0	0	0	0	0	0	0	0	0	0	0	0	0	0	0	0	0
ASV7683	0	0	0	0	0	0	0	0	0	0	0	0	0	0	0	0	0	0	0	0	0	0	0	0	0	0	0	0	0	0	0	0	0	0	0	0	0	0	0	0	0	0	0	0	0	0	0	0	0
ASV138	0	0	0	0	0	0	0	0	0	0	0	0	0	0	1	0	0	0	24	9	19	13	8	3	0	0	0	0	0	0	0	0	0	0	0	1	1	0	0	0	0	0	0	0	0	0	0	0	0
ASV7685	0	0	0	0	0	0	0	0	0	0	0	0	0	0	0	0	0	0	0	0	0	0	0	0	0	0	0	0	0	0	0	0	0	0	0	0	0	0	0	0	0	0	0	0	0	0	0	0	0
ASV3993	0	0	0	0	0	0	0	0	0	0	0	0	0	0	0	0	0	0	0	0	0	0	0	0	0	0	0	0	0	0	0	0	0	0	0	0	0	0	0	0	0	0	0	0	0	0	0	0	0
ASV3932	0	0	0	0	0	0	0	0	0	0	0	0	0	0	0	0	0	0	0	0	0	0	0	0	0	0	0	2	0	0	0	0	0	0	0	0	0	0	0	0	0	0	0	0	0	0	0	0	0
ASV2076	0	0	0	0	0	0	0	0	0	0	0	0	0	0	0	0	0	0	0	0	4	0	0	0	0	0	0	7	0	0	0	0	0	0	1	0	10	0	0	0	0	0	0	0	8	2	0	0	0
ASV6294	0	0	0	0	0	0	0	0	0	0	0	0	0	0	0	0	0	0	0	0	0	0	0	0	0	0	0	0	0	3	0	1	4	0	0	0	0	0	0	0	0	0	0	0	0	0	0	0	0
ASV1786	0	0	0	0	0	0	0	0	0	0	0	0	0	0	0	0	0	0	0	0	0	0	1	1	1	6	0	4	0	11	0	23	81	4	0	1	0	9	2	0	1	1	0	0	7	0	0	0	5
ASV5496	0	0	0	0	0	0	0	0	0	0	0	0	0	0	0	0	0	0	0	0	0	0	0	1	0	0	0	0	0	0	0	4	2	1	0	0	0	0	0	0	0	0	0	0	0	0	0	0	1
ASV5662	0	0	0	0	0	0	0	0	0	0	0	0	0	0	0	0	0	0	0	0	0	0	0	0	0	0	0	0	0	11	0	3	5	1	0	1	0	0	0	0	0	0	0	0	0	0	0	0	0
ASV4076	0	0	0	0	0	0	0	0	0	0	0	0	0	0	0	0	0	0	0	0	0	0	0	1	0	0	0	7	0	0	0	5	25	1	1	0	9	0	0	1	0	0	0	0	0	0	0	0	0
ASV2851	0	0	0	0	0	0	0	0	0	0	0	0	0	0	0	0	0	0	0	0	0	0	0	0	0	0	0	1	0	11	0	4	25	1	0	2	0	2	0	0	0	0	0	0	0	0	0	0	2
ASV4601	0	0	0	0	0	0	0	0	0	0	0	0	0	0	0	0	0	0	0	0	0	0	0	0	0	0	0	0	0	0	0	0	0	0	0	0	0	0	0	0	0	0	0	0	0	0	0	0	0
ASV4214	0	0	0	0	0	0	0	0	0	0	0	0	0	0	0	0	0	0	1	0	0	0	0	0	0	0	0	0	0	0	0	0	0	0	0	0	0	0	0	0	0	0	0	0	0	0	0	0	0
ASV2989	0	0	0	0	0	0	0	0	0	0	0	0	0	0	0	0	0	0	0	0	0	0	0	0	5	9	6	12	2	6	0	0	0	0	0	0	0	0	0	0	0	0	0	0	0	0	0	0	3
ASV8031	0	0	0	0	0	0	0	0	0	0	0	0	0	0	0	0	0	0	0	0	0	0	0	0	0	0	0	0	0	0	0	0	1	0	0	0	0	0	0	0	0	0	0	0	0	0	0	0	0
ASV3227	0	0	0	0	0	0	0	0	0	0	0	0	0	0	0	0	0	0	0	0	0	0	8	0	0	5	0	4	3	3	13	24	2	5	2	0	0	0	1	0	0	0	0	0	0	0	0	0	2
ASV2655	0	0	0	0	0	0	0	0	0	0	0	0	0	0	0	0	0	0	0	0	0	1	0	0	1	0	0	0	0	0	0	0	0	0	0	0	0	0	0	0	0	0	0	0	0	0	0	0	0
ASV2753	0	0	0	0	0	0	0	0	0	0	0	0	0	0	0	0	0	0	0	0	0	0	0	0	0	0	0	0	0	0	0	0	0	0	0	0	0	0	0	0	0	0	0	0	0	0	0	0	0
ASV966	0	0	0	0	0	0	0	0	0	0	0	0	0	0	0	0	0	0	0	0	0	0	0	0	0	0	0	0	0	0	0	0	0	0	0	0	0	0	0	0	0	0	0	0	0	0	0	0	0
ASV1311	0	0	0	0	0	0	0	0	0	0	0	0	0	0	0	0	0	0	0	0	3	0	0	0	0	0	0	0	0	0	0	0	0	0	0	0	0	0	0	0	0	0	0	0	0	0	0	0	0
ASV3516	0	0	0	0	0	0	0	0	0	0	0	0	0	0	0	0	0	0	0	0	0	0	0	0	0	0	0	0	0	0	0	0	0	0	0	0	0	0	0	0	0	0	0	0	0	0	0	0	0
ASV1142	0	0	0	0	0	0	0	0	0	0	0	0	0	0	0	0	0	0	0	13	0	3	0	0	0	0	0	0	0	0	0	0	0	1	0	0	0	0	0	0	0	0	0	0	0	0	0	0	0
ASV419	0	0	0	0	0	0	0	0	0	0	0	0	0	0	0	0	0	0	2	14	2	1	0	0	0	0	0	1	1	0	0	3	0	0	0	1	0	0	0	0	0	0	0	0	0	0	0	0	0
ASV4992	0	0	0	0	0	0	0	0	0	0	0	0	0	0	0	0	0	0	0	0	0	0	0	0	0	0	0	0	0	0	0	0	0	0	0	0	0	0	0	0	0	0	0	0	0	0	0	0	0
ASV783	0	0	0	0	0	0	0	0	0	0	0	0	0	0	0	0	0	0	0	0	0	1	0	0	1	0	0	2	0	0	0	0	0	0	0	0	0	0	0	0	0	0	0	0	0	0	0	0	0
ASV6386	0	0	0	0	0	0	0	0	0	0	0	0	0	0	0	0	0	0	0	0	1	0	0	0	0	0	0	0	0	0	0	0	0	0	0	0	0	0	0	0	0	0	0	0	0	0	0	0	1
ASV675	0	0	0	0	0	0	0	0	0	0	0	0	0	0	0	0	0	0	1	1	1	0	0	0	0	0	0	1	0	0	0	0	0	0	0	0	0	0	0	0	0	0	0	0	0	1	0	0	0
ASV1043	0	0	0	0	0	0	0	0	0	0	0	0	0	0	0	0	0	0	0	1	0	0	2	0	0	0	0	0	0	0	0	0	0	0	0	0	0	0	0	0	0	0	11	0	0	0	0	0	2
ASV1471	0	0	0	0	0	0	0	0	0	0	0	0	0	0	0	0	0	0	0	0	0	0	0	0	0	0	0	0	0	0	0	0	0	0	0	0	0	0	0	0	0	0	0	0	0	0	3	3	0
ASV3252	0	0	0	0	0	0	0	0	0	0	0	0	0	0	0	0	0	0	0	0	0	0	0	0	0	0	0	0	0	0	0	0	0	0	0	0	0	0	0	0	0	0	0	0	0	0	0	0	0
ASV8023	0	0	0	0	0	0	0	0	0	0	0	0	0	0	0	0	0	0	0	0	0	0	0	0	0	0	0	0	0	0	1	0	2	0	0	0	0	0	0	0	0	0	0	0	0	0	0	0	0
ASV6505	0	0	0	0	0	0	0	0	0	0	0	0	0	0	0	0	0	0	0	0	0	0	0	0	0	0	0	0	0	0	0	0	0	0	0	0	0	0	0	0	0	0	0	0	0	0	0	0	0
ASV6009	0	0	0	0	0	0	0	0	0	0	0	0	0	0	0	0	0	0	0	0	0	0	0	0	0	0	0	0	0	0	0	0	1	4	1	0	0	0	0	0	0	0	0	0	0	0	0	0	0
ASV3887	0	0	0	0	0	0	0	0	0	0	0	0	0	0	0	0	0	0	9	12	5	12	8	13	0	0	0	0	0	0	0	0	0	0	0	0	0	0	0	0	0	0	0	0	0	0	0	0	0
ASV5113	0	0	0	0	0	0	0	0	0	0	0	0	0	0	0	0	0	0	0	0	0	0	0	0	0	0	0	0	0	0	0	0	1	0	0	2	0	1	0	0	0	0	0	0	0	0	0	0	0
ASV7503	0	0	0	0	0	0	0	0	0	0	0	0	0	0	0	0	0	0	0	0	0	0	0	0	0	0	0	0	0	0	0	0	1	0	0	0	0	0	0	0	0	0	0	0	0	0	0	0	0
ASV4906	0	0	0	0	0	0	0	0	0	0	0	0	0	0	0	0	0	0	0	0	0	0	0	0	0	3	0	0	2	0	0	0	0	3	0	0	0	0	0	0	0	0	0	0	0	0	0	0	1
ASV6607	0	0	0	0	0	0	0	0	0	0	0	0	0	0	0	0	0	0	0	0	0	0	0	0	0	0	0	0	0	0	0	3	0	4	0	0	0	0	0	0	0	0	0	0	0	0	0	0	0
ASV4873	0	0	0	0	0	0	0	0	0	0	0	0	0	0	0	0	0	0	0	0	0	0	0	0	0	0	0	4	0	0	0	0	2	0	0	0	0	0	0	0	0	0	0	0	0	0	0	0	1
ASV7364	0	0	0	0	0	0	0	0	0	0	0	0	0	0	0	0	0	0	0	0	0	0	0	0	0	0	0	0	0	0	0	0	1	1	0	0	0	0	0	0	0	0	0	0	0	0	0	0	0
ASV3956	0	0	0	0	0	0	0	0	0	0	0	0	0	0	0	0	0	0	0	0	0	0	0	0	5	2	2	0	0	11	0	0	0	0	0	0	6	0	0	0	0	1	0	1	5	0	0	0	18
ASV4138	0	0	0	0	0	0	0	0	0	0	0	0	0	0	0	0	0	0	0	0	0	0	0	0	0	0	0	0	0	24	0	0	0	0	0	0	6	3	0	0	0	0	0	4	2	0	0	0	2
ASV2657	0	0	0	0	0	0	0	0	0	0	0	0	0	0	0	0	0	0	0	0	0	0	0	0	0	0	0	0	3	3	0	0	1	84	0	0	0	0	0	1	0	0	0	9	9	0	0	0	4
ASV1252	0	0	0	0	0	0	0	0	0	0	0	0	0	0	0	0	0	0	0	1	0	0	0	0	43	67	14	0	3	0	1	36	12	16	1	1	0	0	0	3	0	0	0	6	1	0	0	0	36
ASV2836	0	0	0	0	0	0	0	0	0	0	0	0	0	0	0	0	0	0	0	0	0	0	0	0	4	2	0	7	1	0	3	79	1	0	0	1	0	0	0	0	0	0	0	0	0	0	0	0	0
ASV4753	0	0	0	0	0	0	0	0	0	0	0	0	0	0	0	0	0	0	0	0	0	0	0	0	0	0	0	1	0	0	0	0	0	0	0	0	0	0	0	0	2	0	0	0	0	0	0	0	0
ASV7219	0	0	0	0	0	0	0	0	0	0	0	0	0	0	0	0	0	0	0	0	0	0	0	0	0	0	1	0	0	0	0	0	0	1	0	0	0	0	1	0	0	0	0	0	6	0	0	0	0
ASV6007	0	0	0	0	0	0	0	0	0	0	0	0	0	0	0	0	0	0	0	0	0	0	0	0	0	0	0	0	0	0	0	2	7	0	0	1	6	0	0	0	0	0	0	0	1	0	0	0	0
ASV3504	0	0	0	0	0	0	0	0	0	0	0	0	0	0	2	5	5	1	0	0	0	0	0	0	11	4	5	0	1	3	0	0	0	0	0	0	12	0	2	1	5	0	0	4	0	0	0	0	7
ASV3893	0	0	0	0	0	0	0	0	0	0	0	0	0	0	0	0	0	0	0	0	0	0	0	0	0	2	1	0	0	0	0	14	5	37	0	0	0	0	0	0	0	0	0	0	0	0	0	0	0
ASV2048	0	0	0	0	0	0	0	0	0	0	0	0	0	0	0	0	0	0	0	0	0	0	0	0	2	0	0	0	0	0	0	84	11	73	1	1	0	0	0	0	0	0	0	0	0	0	0	0	1
ASV299	0	1	0	0	0	0	1	0	0	0	0	0	0	0	0	0	0	0	0	0	0	0	0	0	7	9	4	62	54	15	29	338	238	646	22	37	203	0	0	1	0	1	33	4	0	1	12	12	7
ASV4926	0	0	0	0	0	0	0	0	0	0	0	0	0	0	0	0	0	0	0	0	0	0	0	0	2	3	3	9	3	0	0	0	2	0	0	0	0	2	0	0	5	0	0	0	0	0	0	0	1
ASV5665	0	0	0	0	0	0	0	0	0	0	0	0	0	0	0	0	0	0	0	0	0	0	0	0	0	0	0	0	0	0	0	0	1	0	0	0	0	0	0	0	0	0	0	0	0	0	0	0	0
ASV2581	0	0	0	0	0	0	0	0	0	0	0	0	0	0	0	0	0	0	0	0	0	0	0	0	0	0	0	2	3	0	1	16	6	64	0	0	0	0	0	0	0	0	26	0	0	2	0	0	0
ASV2254	0	1	0	0	0	0	0	0	0	0	0	0	0	0	0	0	0	0	0	0	0	0	0	0	0	0	0	0	0	0	0	43	13	89	0	1	0	0	0	2	0	0	0	0	0	0	0	0	0
ASV6700	0	0	0	0	0	0	0	0	0	0	0	0	0	0	0	0	0	0	0	0	0	0	0	0	0	0	0	0	0	0	0	2	0	0	0	0	0	0	0	0	0	0	0	0	0	0	0	0	0
ASV2969	0	0	0	0	0	0	0	0	0	0	0	0	0	0	0	0	0	0	0	0	0	0	0	0	0	3	0	0	0	17	0	0	0	5	0	0	0	0	0	0	0	1	0	1	0	0	0	0	2
ASV3329	0	0	0	0	0	0	0	0	0	0	0	0	0	0	0	0	0	0	0	1	0	0	0	0	9	9	0	10	2	1	0	2	2	3	0	6	0	0	0	0	0	0	0	7	0	0	0	0	2
ASV5354	0	0	0	0	0	0	0	0	0	0	0	0	0	0	0	0	0	0	0	0	0	0	0	0	2	3	0	0	2	0	0	9	3	5	1	0	0	0	0	0	0	0	0	0	0	0	0	0	0
ASV609	0	0	0	0	0	0	0	0	0	0	0	0	0	0	0	0	0	0	1	1	0	1	0	0	77	72	9	64	24	19	5	213	75	68	7	18	17	1	0	0	1	0	0	0	0	0	1	1	45
ASV2567	0	0	0	0	0	0	0	0	0	0	0	0	0	0	0	0	0	0	0	0	0	0	0	0	1	2	0	7	2	0	0	0	1	0	0	2	0	0	1	0	0	0	0	0	0	0	0	0	0
ASV2855	0	0	0	0	0	0	0	0	0	0	0	0	0	0	0	0	0	0	0	0	0	0	0	0	1	0	0	8	2	0	1	1	1	1	1	2	0	0	0	0	1	0	0	4	0	1	0	0	0
ASV3441	0	0	0	0	0	0	0	0	0	0	0	0	0	0	0	0	0	0	0	0	0	0	0	1	0	5	0	1	0	0	0	4	1	0	1	1	0	0	1	0	1	0	0	0	5	0	0	0	5
ASV1526	0	0	0	0	0	0	0	0	0	0	0	0	0	0	0	0	0	0	0	0	0	0	0	0	7	9	3	41	10	4	1	37	22	33	2	11	10	0	0	0	0	0	0	0	0	0	0	0	2
ASV6714	0	0	0	0	0	0	0	0	0	0	0	0	0	0	0	0	0	0	0	0	0	0	0	0	0	0	0	0	0	0	0	0	0	0	0	0	0	0	0	0	0	0	0	0	0	0	0	0	0
ASV822	0	0	0	0	0	0	0	0	0	0	0	0	0	0	0	0	0	0	0	0	0	0	0	0	9	4	1	12	3	4	20	180	96	118	10	48	38	0	0	0	0	0	0	0	0	0	4	4	0
ASV7229	0	0	0	0	0	0	0	0	0	0	0	0	0	0	0	0	0	0	0	0	0	0	0	0	0	0	0	0	0	0	0	0	1	0	0	0	0	0	0	0	3	0	0	0	0	0	0	0	0
ASV4447	0	0	0	0	0	0	0	0	0	0	0	0	0	0	0	0	0	0	0	0	0	0	0	0	0	0	0	0	0	0	0	1	1	0	0	0	0	0	0	0	0	0	0	0	0	0	0	0	0
ASV4353	0	0	0	0	0	0	0	0	0	0	0	0	0	0	0	0	0	0	0	0	0	0	0	0	0	0	0	1	0	0	3	19	2	2	0	1	0	0	0	0	0	0	0	0	0	0	0	0	0
ASV1899	0	0	0	0	0	0	0	0	0	0	0	0	0	0	0	0	0	0	0	0	0	0	0	0	0	0	0	0	0	0	0	0	0	0	0	0	0	0	0	0	0	0	0	0	0	0	0	0	0
ASV2186	0	0	0	0	0	0	0	0	0	0	0	0	0	0	0	0	0	0	0	0	0	0	0	0	0	0	1	2	2	0	1	5	3	1	0	1	2	1	0	0	0	0	0	0	0	2	0	0	0
ASV900	0	0	0	0	0	0	0	0	0	0	0	0	0	0	0	0	0	0	0	0	0	0	0	0	1	6	4	7	6	5	3	40	24	6	0	0	16	5	4	0	0	0	9	4	8	0	0	0	1
ASV3440	0	0	0	0	0	0	0	0	0	0	0	0	0	0	0	0	0	0	0	0	0	0	1	0	0	0	0	0	0	0	0	20	2	8	0	0	0	0	0	0	0	0	0	0	0	0	0	0	0
ASV2940	1	0	0	0	0	0	0	0	0	0	0	0	0	0	0	0	0	0	0	0	0	0	1	0	0	4	4	1	7	0	1	36	9	10	0	0	0	0	0	0	1	0	0	0	9	0	0	0	1
ASV2853	0	0	0	0	0	0	0	0	0	0	0	0	0	0	0	0	0	0	0	0	0	0	1	0	11	21	16	0	7	9	0	1	0	0	0	0	0	0	1	0	0	0	0	0	0	0	0	0	8
ASV4359	0	0	0	0	0	0	0	0	0	0	0	0	0	0	0	0	0	0	0	0	0	0	0	0	0	0	0	0	0	0	0	0	0	0	0	0	0	0	0	0	0	0	0	0	0	0	0	0	0
ASV5816	0	0	0	0	0	0	0	0	0	0	0	0	0	0	0	0	0	0	0	0	0	2	11	9	0	0	0	1	0	0	0	0	0	0	0	0	0	0	0	0	0	0	0	0	0	0	0	0	0
ASV1998	0	0	0	0	0	0	0	0	0	0	0	0	0	0	0	0	0	0	0	0	0	0	0	0	2	0	0	0	0	0	0	0	0	1	0	0	0	24	0	0	0	0	0	0	2	2	0	0	0
ASV3769	0	0	0	0	0	0	0	0	0	0	0	0	0	0	0	0	0	0	0	0	0	0	0	0	2	14	1	1	6	0	1	4	7	6	0	2	10	0	0	0	0	1	0	0	0	0	0	0	3
ASV582	0	0	0	0	0	0	1	0	0	0	0	0	0	0	1	0	0	0	10	0	2	0	1	0	63	61	10	26	24	6	15	111	82	231	11	12	17	2	0	0	2	2	4	0	0	5	15	15	39
ASV1841	0	0	0	0	0	0	0	0	0	0	0	0	0	0	0	0	0	0	0	1	0	0	0	0	5	15	14	47	11	0	0	0	1	2	0	0	0	0	0	3	0	0	0	3	0	0	0	0	6
ASV4030	0	0	0	0	0	0	0	0	0	0	0	0	0	0	0	0	0	0	0	0	0	0	0	0	10	0	0	0	0	1	0	5	6	29	0	0	0	0	0	0	0	0	0	0	0	0	0	0	2
ASV3134	0	0	0	0	0	0	0	0	0	0	0	0	0	0	0	0	0	0	0	0	0	0	0	0	10	1	6	7	10	6	0	0	0	0	0	0	6	0	0	0	0	0	0	4	0	0	0	0	13
ASV6685	0	0	0	0	0	0	0	0	0	0	0	0	0	0	0	0	0	0	0	0	0	0	0	0	1	0	0	0	0	0	5	2	6	0	0	0	0	0	0	0	0	0	0	0	0	0	0	0	0
ASV1358	0	0	0	0	0	0	0	0	0	1	0	0	0	0	0	0	0	0	0	1	0	0	0	0	32	73	2	29	16	1	0	1	1	7	1	0	0	0	0	0	0	0	0	0	0	0	0	0	24
ASV5659	0	0	0	0	0	0	0	0	0	0	0	0	0	0	0	0	0	0	0	0	0	0	0	0	0	0	0	2	3	0	0	3	4	10	0	0	0	0	0	0	0	0	0	0	0	0	0	0	3
ASV3314	0	0	0	0	0	0	0	0	0	0	0	0	0	0	0	0	0	0	0	0	0	0	0	0	0	1	0	11	6	8	0	2	0	0	0	0	0	0	0	0	2	0	0	0	0	0	0	0	0
ASV2245	0	0	0	0	0	0	0	0	0	0	0	0	0	0	0	0	0	0	0	0	0	0	0	0	2	0	0	1	0	2	0	0	0	0	0	0	0	0	0	3	0	0	0	0	0	0	0	0	1
ASV3535	0	0	0	0	0	0	0	0	0	0	0	0	0	0	0	0	0	0	0	0	0	0	0	0	0	0	2	5	3	3	0	0	0	0	0	0	0	0	0	0	1	0	0	0	0	1	0	0	4
ASV3621	0	0	0	0	0	0	0	0	0	0	0	0	0	0	0	0	0	0	0	0	0	0	0	0	0	0	2	0	0	0	0	0	0	0	0	0	0	0	0	0	0	0	0	0	0	0	0	0	1
ASV6813	0	0	0	0	0	0	0	0	0	0	0	0	0	0	0	0	0	0	0	0	0	0	0	0	0	1	0	0	0	0	2	1	0	9	0	0	0	0	0	0	0	0	0	0	0	0	0	0	0
ASV6092	0	0	0	0	0	0	0	0	0	0	0	0	0	0	0	0	0	0	0	0	0	0	0	0	0	0	0	1	0	0	1	1	3	3	1	0	0	0	0	0	0	0	0	0	0	0	0	0	0
ASV6886	0	0	0	0	0	0	0	0	0	0	0	0	0	2	1	0	6	0	0	0	0	0	0	0	0	0	0	0	0	0	0	0	0	0	0	0	0	0	0	0	0	0	0	0	0	0	1	1	0
ASV6790	0	0	0	0	0	0	0	0	0	0	0	0	1	1	7	0	0	0	0	0	0	0	0	0	0	0	0	0	0	0	0	0	0	0	0	0	0	0	0	0	0	0	0	0	0	0	0	0	0
ASV4541	0	0	0	0	0	0	0	0	0	0	0	0	0	0	0	0	0	0	0	0	0	0	0	0	0	0	0	0	0	0	0	0	0	0	0	0	0	0	0	0	0	0	0	0	0	0	0	0	0
ASV5423	0	0	0	0	0	0	0	0	0	0	0	0	0	0	0	0	0	0	0	0	0	0	0	0	0	0	1	0	0	0	0	0	0	1	0	0	0	0	0	0	0	0	0	0	0	0	0	0	0
ASV6475	0	0	0	0	0	0	0	0	0	0	0	0	0	0	0	0	0	0	0	0	0	0	0	0	1	0	1	0	0	0	0	0	0	0	0	0	0	0	0	0	0	0	0	0	0	0	0	0	0
ASV4357	0	0	0	0	0	0	0	0	0	0	0	0	0	0	0	0	0	0	0	0	0	0	0	0	0	0	0	0	0	0	0	0	0	0	0	0	0	0	0	0	0	0	0	0	0	0	0	0	0
ASV5897	0	0	0	0	0	0	0	0	0	0	0	0	0	0	0	0	0	0	0	0	0	0	0	0	1	0	1	0	1	0	0	1	0	0	0	0	0	0	1	0	0	0	0	0	0	0	0	0	0
ASV6273	0	0	0	0	0	0	0	0	0	0	0	0	0	0	0	0	2	1	0	0	0	0	0	0	0	0	0	0	0	0	0	0	0	0	0	0	0	0	0	0	0	0	0	0	0	0	0	0	0
ASV1294	0	0	0	0	0	0	0	0	0	0	0	0	0	0	0	0	0	0	0	0	0	0	0	0	29	1	8	25	103	22	0	0	0	0	0	0	0	0	0	0	6	0	0	0	0	0	0	0	24
ASV411	0	1	0	0	0	0	0	0	0	0	0	0	0	0	0	0	0	0	1	1	0	0	0	0	139	127	188	69	81	21	0	0	0	0	0	0	10	0	5	1	12	0	10	1	18	0	0	0	175
ASV2124	0	0	1	1	1	0	0	0	0	0	0	0	9	31	10	6	7	0	0	0	0	0	0	0	1	0	0	1	0	0	0	0	0	0	0	0	0	0	1	14	24	0	0	4	3	4	20	20	0
[truncated: 3,661 more rows]
[truncated: 30 more columns]

## Sheet: META
Name	Subject	Farm	Sample_type	Repetition	Sampling_site		Legend
01L11	01L11	L	1	1	Farm		01	air	Ar
01L21	01L21	L	1	2	Farm		02	feces	Fc
01L31	01L31	L	1	3	Farm		03	saliva	Sa
01H11	01H11	H	1	1	Farm		04	feed	Fe
01H21	01H21	H	1	2	Farm		05	dressed carcass	Dc
01H31	01H31	H	1	3	Farm		06	drain evsiceration	Dev
02L11	02L11	L	2	1	Farm		07	conveyor evisceration	Cev
02L21	02L21	L	2	2	Farm		08	gutter evisceration	Gev
02L31	02L31	L	2	3	Farm		09	Cold carcass	Cc
02H11	02H11	H	2	1	Farm		10	drain cutout	Dcu
02H21	02H21	H	2	2	Farm		11	conveyor cutout	Ccu
02H31	02H31	H	2	3	Farm		12	shoulder	S
03L11	03L11	L	3	1	Farm
03L21	03L21	L	3	2	Farm
03L31	03L31	L	3	3	Farm
03H11	03H11	H	3	1	Farm
03H21	03H21	H	3	2	Farm
03H31	03H31	H	3	3	Farm
04L11	04L11	L	4	1	Farm
04L21	04L21	L	4	2	Farm
04L31	04L31	L	4	3	Farm
04H11	04H11	H	4	1	Farm
04H21	04H21	H	4	2	Farm
04H31	04H31	H	4	3	Farm
05L11	05L11	L	5	1	Evisceration
05L21	05L21	L	5	2	Evisceration
05L31	05L31	L	5	3	Evisceration
05H11	05H11	H	5	1	Evisceration
05H21	05H21	H	5	2	Evisceration
05H31	05H31	H	5	3	Evisceration
06L11	06L11	L	6	1	Evisceration
06L21	06L21	L	6	2	Evisceration
06L31	06L31	L	6	3	Evisceration
06H11	06H11	H	6	1	Evisceration
06H21	06H21	H	6	2	Evisceration
06H31	06H31	H	6	3	Evisceration
07L11	07L11	L	7	1	Evisceration
07L21	07L21	L	7	2	Evisceration
07L31	07L31	L	7	3	Evisceration
07H11	07H11	H	7	1	Evisceration
07H21	07H21	H	7	2	Evisceration
07H31	07H31	H	7	3	Evisceration
08L11	08L11	L	8	1	Evisceration
08L21	08L21	L	8	2	Evisceration
08L31	08L31	L	8	3	Evisceration
08H11	08H11	H	8	1	Evisceration
08H21	08H21	H	8	2	Evisceration
08H31	08H31	H	8	3	Evisceration
09L11	09L11	L	9	1	Cutout
09L21	09L21	L	9	2	Cutout
09L31	09L31	L	9	3	Cutout
09H11	09H11	H	9	1	Cutout
09H21	09H21	H	9	2	Cutout
09H31	09H31	H	9	3	Cutout
10L11	10L11	L	10	1	Cutout
10L21	10L21	L	10	2	Cutout
10L31	10L31	L	10	3	Cutout
10H11	10H11	H	10	1	Cutout
10H21	10H21	H	10	2	Cutout
10H31	10H31	H	10	3	Cutout
11L11	11L11	L	11	1	Cutout
11L21	11L21	L	11	2	Cutout
11L31	11L31	L	11	3	Cutout
11H11	11H11	H	11	1	Cutout
11H21	11H21	H	11	2	Cutout
11H31	11H31	H	11	3	Cutout
12L11	12L11	L	12	1	Cutout
12L21	12L21	L	12	2	Cutout
12L31	12L31	L	12	3	Cutout
12H11	12H11	H	12	1	Cutout
12H21	12H21	H	12	2	Cutout
12H31	12H31	H	12	3	Cutout
